# Supplementary material for: A synthesis tree of the Copepoda: integrating phylogenetic and taxonomic data reveals multiple origins of parasitism
Source: PeerJ. 2021 Aug 18;9:e12034. doi: 10.7717/peerj.12034 (PMC8380027; doi:10.7717/peerj.12034)
Supplement: Supplemental Information 1 [file peerj-09-12034-s001.tre]

(((Cyclopicina_ott2949295,(((((((((((((Lichomolgus_canui_ott92623,Lichomolgidium_ott585125),Lichomolgus_marginatus_ott92625),Lichomolgus_similis_ott2946494),Vahiniidae_ott922508),((((Corycaeus_ott275642,Ditrichocorycaeus_ott2946131)Corycaeidae_ott275645,(Sapphirina_ott102938,Copilia_ott360385)Sapphirinidae_ott360389),Pachos_ott296839),Herrmannella_ott2948908)),(Astericola_ott46451,Stellicola_ott972840)),(((((Anchimolgidae_ott396574,Xarifiidae_ott922499),Critomolgus_ott347475),Doridicola_ott607937),Zamolgus_ott4677464),Sabelliphilidae_ott347466)),(((Mecomerinx_ott92627,Modiolicola_ott2946512),(Pseudanthessius_ott347470,((((Lernentoma_ott972837,Acanthochondria_spirigera_ott2946024),(Chondracanthus_lophii_ott102494,Chondracanthus_merluccii_ott435069,Chondracanthus_distortus_ott2945911)Chondracanthus_ott102490),Acanthochondria_tchangi_ott2946026),Brachiochondria_ott4676834)Chondracanthidae_ott102491)),Synapticolidae_ott922501)),(((((((((Irodes_ott92632,Pseudotaeniacanthus_ott2959592),(Taeniacanthus_zeugopteri_ott877908,Anchistrotos_ott4677018)),Umazurcolidae_ott1032838),((Taeniacanthus_kitamakura_ott877981,Clavisodalis_ott992889),Taeniacanthus_yamagutii_ott2946693)),(Holobomolochus_ott924251,Nothobomolochus_ott2946197)Bomolochidae_ott1057418),((Clausidium_ott607984,((Hemicyclops_thalassius_ott92630,Hemicyclops_tanakai_ott2946624),Hemicyclops_ctenidis_ott2946641)Hemicyclops_ott607841),Synaptiphilidae_ott2959506)),Conchyliurus_ott2946653),Oncaeidae_ott677107),Anthessiidae_ott396571)),((Myicolidae_ott2959324,(((((Pseudergasilus_ott560604,Ergasilus_tumidus_ott1087147),Neoergasilus_ott2945864),(Sinergasilus_ott510290,(Paraergasilus_medius_ott991169,Paraergasilus_brevidigitus_ott991170)Paraergasilus_ott991172)),((Ergasilus_anchoratus_ott991171,Ergasilus_scalaris_ott1087145),Ergasilus_yaluzangbus_ott1089037)),Ergasilus_peregrinus_ott991178)Ergasilidae_ott510292),((Trochicola_ott347469,(Mytilicola_orientalis_ott60915,Mytilicola_intestinalis_ott972844)Mytilicola_ott972843),Pectenophilus_ott673397)Mytilicolidae_ott972842)),(Ambilimbus_ott2959570,Centobnaster_ott4677237)Erebonasteridae_ott2959563),(Giselinidae_ott2949459,((Cyclopinella_ott2949375,Schminkepinella_ott4677693),Einslepinella_ott4677689)Schminkepinellidae_ott2949376)),((((((((((Megacyclops_ott706129,(Acanthocyclops_viridis_ott396575,Acanthocyclops_vernalis_ott493478,Acanthocyclops_americanus_ott2947180)Acanthocyclops_ott493477),(((((Mesocyclops_thermocyclopoides_ott116383,Mesocyclops_darwini_ott870751,Mesocyclops_major_ott870757),Mesocyclops_aspericornis_ott870753),(Mesocyclops_ogunnus_ott591858,Mesocyclops_pehpeiensis_ott870759,Mesocyclops_leuckarti_ott916876)),(Mesocyclops_longisetus_ott591855,Mesocyclops_meridianus_ott870755)),Mesocyclops_edax_ott176565,Mesocyclops_dissimilis_ott2947033)Mesocyclops_ott176566),((((Cyclops_scutifer_ott361028,Cyclops_kolensis_ott850515),(Cyclops_insignis_ott498954,Thermocyclops_ott939731)),(((Cyclops_strenuus_ott527927,Cyclops_bohater_ott2947936),Cyclops_heberti_ott2947719),Cyclops_ochridanus_ott2947892)),(Cyclops_vicinus_ott2947779,Cyclops_kikuchii_ott2947848))),Tropocyclops_ott870189,(Diacyclops_galbinus_ott86576,Diacyclops_improcerus_ott86583,Diacyclops_jasnitskii_ott535422,Diacyclops_incolotaenia_ott535424,Diacyclops_bicuspidatus_ott535426)Diacyclops_ott361023),((((Ectocyclops_polyspinosus_ott1023329,((Eucyclops_serrulatus_ott521986,Eucyclops_dumonti_ott1091053),Eucyclops_arcanus_ott535419,(Eucyclops_macruroides_ott1051070,Eucyclops_speratus_ott1066881))Eucyclops_ott451826),Ectocyclops_affinis_ott2946871),Paracyclops_ott706142),(Macrocyclops_albidus_ott1091052,Macrocyclops_fuscus_ott2946891,Macrocyclops_distinctus_ott2946892)Macrocyclops_ott1091049)),(Apocyclops_royi_ott396577,(Apocyclops_borneoensis_ott1047139,Apocyclops_panamensis_ott2946853))Apocyclops_ott1023234),Microcyclops_ott706134),(Halicyclops_ott131540,(Lernaea_ott1087114,(Lamproglena_chinensis_ott1087115,Lamproglena_orientalis_ott1087116)Lamproglena_ott1089019)Lernaeidae_ott1089029)),Euryte_ott1023222),((((((Cyclopettidae_ott330828,(Dioithona_ott131543,(Oithona_similis_ott604717,(Oithona_nana_ott840665,Oithona_helgolandica_ott880402),Oithona_brevicornis_ott846743,Oithona_simplex_ott926404)Oithona_ott840664)Oithonidae_ott265983),Cyclopina_ott131546),(Archinotodelphyidae_ott828781,((Notodelphys_ott92622,Bonnierilla_ott2948403),(Pachypygus_ott2948428,(Doropygus_rigidus_ott2948425,Doropygus_elegans_ott2948528)Doropygus_ott2948380))Notodelphyidae_ott415515)),(Speleoithonidae_ott2949336,Thaumatopsyllidae_ott2949384)),((Hemicyclopinidae_ott182631,Psammocyclopinidae_ott2949501),Smirnovipinidae_ott2949331)),Pterinopsyllidae_ott2949413))),(Canuellidae_ott41177,((((((((Nitokra_ott127533,Cancrincolidae_ott977886),Ameira_ott1011612),Sarsameira_ott586976),Argestigens_ott1011609),Argestidae_ott639299),((Dactylopusiidae_ott639303,(((Bryocamptus_ott296844,Attheyella_ott1011617),Mesochra_ott879868),Itunella_ott535416)Canthocamptidae_ott296845),(Phyllothalestris_ott586974,(Harpacticus_ott1031465,(Tigriopus_japonicus_ott22163,Tigriopus_brevicornis_ott302288,Tigriopus_californicus_ott461524,Tigriopus_fulvus_ott584905)Tigriopus_ott461527)Harpacticidae_ott639300))),(Tegastidae_ott14270,(Alteuthellopsis_ott485316,Peltidium_ott586972)Peltidiidae_ott86487)),((Typhlamphiascus_ott14259,Paramphiascella_ott879894),(Miracia_ott429742,Stenhelia_ott586970))Miraciidae_ott604714),Ectinosomatidae_ott296842,((Eudactylopus_ott535406,Parastenheliidae_ott639301),Paramenophia_ott879883))Harpacticoida_ott604252),(((((((((Dissonidae_ott12438,(((Lepeophtheirus_salmonis_ott430269,Lepeophtheirus_hippoglossi_ott759059)Lepeophtheirus_ott430266,(Caligus_elongatus_ott80958,Caligus_clemensi_ott289373,Caligus_rogercresseyi_ott861944)Caligus_ott827641),Gloiopotes_ott871951)Caligidae_ott430267),Pandaridae_ott435068),((Cymbasoma_ott12420,Monstrillopsis_ott12426),Monstrilla_ott688255)Monstrilloida_ott451818),Pennellidae_ott673405),Hatschekiidae_ott821343),Dinopontiidae_ott246567),((Entomolepidae_ott246560,(Parabrachiella_ott572726,Clavella_ott821337)Lernaeopodidae_ott821338),Pontoeciellidae_ott673400)),(((Nicothoidae_ott64111,((Aphotopontius_ott64103,Ceuthoecetes_ott585117),Rhogobius_ott246563)Dirivultidae_ott246568),Ecbathyriontidae_ott246565),Asterocheridae_ott871954)),(Nanaspididae_ott821335,Cancerillidae_ott871953)))Podoplea_ott231089,((((((((((((Cosmocalanus_ott340123,Nannocalanus_ott561272),(Mesocalanus_ott752783,(Calanus_glacialis_ott111852,Calanus_finmarchicus_ott149532,Calanus_sinicus_ott512929,Calanus_pacificus_ott977889)Calanus_ott580716)),(Neocalanus_robustior_ott447358,Neocalanus_gracilis_ott911227),(((Neocalanus_flemingeri_ott6063,Neocalanus_plumchrus_ott527426),Neocalanus_cristatus_ott6062),(Calanoides_ott757626,Neocalanus_tonsus_ott757631))),Ctenocalanus_ott619907)Calanidae_ott461532,((Bradycalanus_ott504529,Megacalanus_typicus_ott2957637),(((Megacalanus_ericae_ott7114306,Megacalanus_frosti_ott7114307),Megacalanus_princeps_ott985777),(Elenacalanus_ott5298199,((Bathycalanus_richardi_ott2957627,Bathycalanus_adornatus_ott7114297,Bathycalanus_bradyi_ott7114298,Bathycalanus_milleri_ott7114301),Bathycalanus_tumidus_ott7114303)Bathycalanus_ott196670)))Megacalanidae_ott985696),(((((Calocalanus_pavo_ott102941,Calocalanus_tenuis_ott2957745),Calocalanus_plumulosus_ott102932),((Calocalanus_styliremis_ott2956372,Calocalanus_curtus_ott2956386),Calocalanus_minutus_ott2956399))Calocalanidae_ott102939,(((Bestiolina_ott182138,((((Acrocalanus_andersoni_ott2955317,Acrocalanus_gibber_ott2955318),Acrocalanus_monachus_ott747108),Acrocalanus_gracilis_ott2955321),Acrocalanus_longicornis_ott2955323)Acrocalanus_ott171574),Paracalanus_denudatus_ott196835),((Paracalanus_quasimodo_ott2955329,Paracalanus_indicus_ott2955334,Paracalanus_tropicus_ott2955339),Delibus_ott2957799))Paracalanidae_ott350914),Mecynoceridae_ott885046)),(Bathypontiidae_ott1026245,Fosshageniidae_ott2957722)),((Pareucalanus_ott168714,Subeucalanus_ott691642,(Eucalanus_inermis_ott691639,Eucalanus_californicus_ott874497,Eucalanus_elongatus_ott874505)Eucalanus_ott966229),(Rhincalanus_rostrifrons_ott691644,Rhincalanus_nasutus_ott691645,Rhincalanus_gigas_ott1002732)Rhincalanus_ott1002733)Eucalanidae_ott290742),(((((((Paraeuchaeta_biloba_ott105684,((((Paraeuchaeta_rasa_ott115610,Paraeuchaeta_polaris_ott1021643),Paraeuchaeta_barbata_ott684883),Paraeuchaeta_glacialis_ott572069),Paraeuchaeta_antarctica_ott395694,Paraeuchaeta_similis_ott2957105),Paraeuchaeta_media_ott196831,Paraeuchaeta_elongata_ott2957107)Paraeuchaeta_ott265967,(Euchaeta_indica_ott550305,Euchaeta_rimana_ott550307,Euchaeta_marina_ott829056)Euchaeta_ott469756)Euchaetidae_ott351056,(Undeuchaeta_plumosa_ott17168,Undeuchaeta_major_ott434175)Undeuchaeta_ott17170),Aetideus_ott642166,((Chiridius_ott821540,Aetideopsis_ott1052869),(Gaetanus_armiger_ott196824,Gaetanus_variabilis_ott272853,Gaetanus_minor_ott476306,Gaetanus_brevispinus_ott476310)Gaetanus_ott778217,(Euchirella_amoena_ott33708,Euchirella_pulchra_ott476308,Euchirella_curticauda_ott476316,Euchirella_messinensis_ott959887)Euchirella_ott839112)),((Drepanopus_ott972743,((Pseudocalanus_elongatus_ott265969,Pseudocalanus_moultoni_ott527428),((Pseudocalanus_newmani_ott527427,Pseudocalanus_acuspes_ott922394),Pseudocalanus_mimus_ott875564))Pseudocalanus_ott527425),((((Clausocalanus_farrani_ott396485,Clausocalanus_jobei_ott1044901),((Clausocalanus_laticeps_ott398907,Clausocalanus_mastigophorus_ott775009),(Clausocalanus_lividus_ott398919,Clausocalanus_ingens_ott774989))),((Clausocalanus_arcuicornis_ott757627,Clausocalanus_parapergens_ott775010),Clausocalanus_brevipes_ott398839,Clausocalanus_pergens_ott1044903),Clausocalanus_minor_ott922393,Clausocalanus_paululus_ott1044902),Clausocalanus_furcatus_ott775008)Clausocalanus_ott757628)Clausocalanidae_ott757629),(((Phaennidae_ott978909,(Scolecithrix_danae_ott27995,Scolecithrix_bradyi_ott196666)Scolecithrix_ott27994),Diaixidae_ott978911),(Tharybidae_ott1068754,Scolecitrichopsis_ott1085735),Scaphocalanus_ott423803)),(Spinocalanidae_ott1002726,Arctokonstantinidae_ott2957717))),(((((((Sulcanidae_ott978917,(Candacia_columbiae_ott589864,Candacia_bipinnata_ott691637,Candacia_curta_ott716592)Candaciidae_ott543953),Tortanidae_ott1003828),Pontellidae_ott395413),(Eurytemora_ott703986,Temora_ott1000632)Temoridae_ott703995),Sinocalanus_ott1020024),((((Calamoecia_ampulla_ott769005,Calamoecia_halsei_ott769011),Calamoecia_canberra_ott769009),Parabroteas_ott875059),((Calamoecia_clitellata_ott717557,Calamoecia_tasmanica_ott769013),Calamoecia_attenuata_ott769007)),((((((Boeckella_gracilipes_ott350330,Boeckella_titicacae_ott1037795),(Boeckella_brevicaudata_ott54821,Boeckella_michaelseni_complex_ott354316)),(Boeckella_bergi_ott54819,Boeckella_gracilis_ott350319)),(Boeckella_meteoris_ott350311,Boeckella_poopoensis_ott875060)),(((Boeckella_poppei_ott31475,(Boeckella_antiqua_ott54816,Boeckella_gibbosa_ott350323)),Boeckella_brasiliensis_ott925786),Boeckella_diamantina_ott350322)),(((Boeckella_robusta_ott1037789,Boeckella_hamata_ott1037791),Boeckella_triarticulata_ott1037793),Boeckella_bispinosa_ott1037787))Boeckella_ott31476,(Centropages_gracilis_ott196827,Centropages_typicus_ott325536,Centropages_abdominalis_ott1020018)Centropages_ott265975),(Diaptomidae_ott262135,Pseudodiaptomidae_ott350918))),(((((Arietellidae_ott978910,Hyperbionychidae_ott1085726),Nullosetigeridae_ott104041),Lucicutiidae_ott171550),(Augaptilidae_ott326369,Heterorhabdidae_ott546450)),((Gaussia_ott955892,((Pleuromamma_abdominalis_ott951693,Pleuromamma_xiphias_ott951699),Pleuromamma_scutullata_ott951697,Pleuromamma_gracilis_ott1076910)Pleuromamma_ott103350),((Metridia_brevicauda_ott72178,Metridia_princeps_ott196821),Metridia_venusta_ott215428,Metridia_longa_ott512928,(((Metridia_lucens_ott1017692,Metridia_pacifica_ott1089887),Metridia_okhotensis_ott589867),(Metridia_asymmetrica_ott215426,Metridia_curticauda_ott569107)))Metridia_ott1089886)Metridinidae_ott342337)),((Ridgewayiidae_ott99194,(Pseudocyclops_juanibali_ott320311,Pseudocyclops_schminkei_ott2957577)Pseudocyclops_ott1023223),Pinkertonius_ott5756294))Gymnoplea_ott231088)Copepoda_ott461528;
