# Supplementary material for: A synthesis tree of the Copepoda: integrating phylogenetic and taxonomic data reveals multiple origins of parasitism
Source: PeerJ. 2021 Aug 18;9:e12034. doi: 10.7717/peerj.12034 (PMC8380027; doi:10.7717/peerj.12034)
Supplement: Supplemental Information 2 [file peerj-09-12034-s002.tre]

((((((((((Diaptomus_mirus_ott4932,Diaptomus_kenitraensis_ott102982,Diaptomus_cyaneus_ott381991,Diaptomus_castor_ott381993,Diaptomus_sp._BOLD_AAG9532_ott644693,Diaptomus_claviger_ott2947860,Diaptomus_muelleri_ott2948007,Diaptomus_ganesa_ott2955660,(Diaptomus_trybomi_ott2955694)Pelorodiaptomus_ott4705446,Diaptomus_acutilobatus_ott2955720,Diaptomus_flagellifer_ott2955798,Diaptomus_cookii_ott2955799,Diaptomus_falsomirus_ott2955803,Diaptomus_lighti_ott2955804,Diaptomus_barabinensis_ott2955805,Diaptomus_alpestris_ott2955806,Diaptomus_caesius_ott2955807,Diaptomus_tenuicornis_ott2955808,Diaptomus_carnicus_ott2955810,Diaptomus_fluminensis_ott2955814,Diaptomus_helveticus_ott2955818,Diaptomus_affinis_ott2955821,Diaptomus_linus_ott2955822,Diaptomus_pollux_ott2955823,Diaptomus_innominatus_ott2955824,Diaptomus_caeruleus_ott2955826,Diaptomus_santafesinus_ott2955828,Diaptomus_armatus_ott2955831,Diaptomus_rostripes_ott2955832,Diaptomus_pictus_ott2955834,Diaptomus_bidens_ott2955838,Diaptomus_leoninicollinus_ott2955840,Diaptomus_infrequens_ott2955841,Diaptomus_vexillifer_ott2955843,Diaptomus_ovatus_ott2955844,Diaptomus_nigerianus_ott2955852,Diaptomus_gatunensis_ott2955857,Diaptomus_fuscatus_ott2955860,Diaptomus_glacialis_ott2955861,Diaptomus_staphylinus_ott2955862,Diaptomus_ligusticus_ott2955863,Diaptomus_uxorius_ott2955864,Diaptomus_maria_ott2955865,Diaptomus_giganteus_ott2955866,Diaptomus_pattersonii_ott2955867,Diaptomus_azureus_ott2955869,Diaptomus_biseratus_ott2955874,Diaptomus_negrensis_ott2955876,Diaptomus_kincaidi_ott2955877,Diaptomus_kentuckyensis_ott2955878,Diaptomus_castaneti_ott2955879,Diaptomus_sanguiensis_ott2955885,Diaptomus_carinifera_ott2955886,Diaptomus_rehmanni_ott2955887,Diaptomus_lousianensis_ott2955890,Diaptomus_ligericus_ott2955893,Diaptomus_spatulacrenatus_ott2955896,Diaptomus_hyalinus_ott2955897,Diaptomus_flagellatus_ott2955905,Diaptomus_silvaticus_ott2955907,Diaptomus_palustris_ott2955908,Diaptomus_zografi_ott2955910,Diaptomus_guernei_ott2955911,Diaptomus_borealis_ott2955913,Diaptomus_curvatus_ott6189562,Diaptomus_frutosae_ott6189563,Diaptomus_longicornis_ott7114255,(Diaptomus_ashlandi_ott7114258)Eutrichodiaptomus_ott7114257,Diaptomus_inerzephii_ott7693878,Diaptomus_mulleri_ott7693879,Diaptomus_sigillipes_ott7693880,Diaptomus_wolterecki_ott7693881)Diaptomus_ott275588,(Mongolodiaptomus_birulai_ott176298,Mongolodiaptomus_dumonti_ott4675830,Mongolodiaptomus_calcarus_ott4675831,Mongolodiaptomus_pectinidactylus_ott4675832,Mongolodiaptomus_botulifer_ott4675833,Mongolodiaptomus_gladiolus_ott4675834,Mongolodiaptomus_mephistopheles_ott4675835,Mongolodiaptomus_uenoi_ott4675836,Mongolodiaptomus_formosanus_ott4675838,Mongolodiaptomus_mariadvigae_ott7114284,Mongolodiaptomus_loeiensis_ott7693892,Mongolodiaptomus_mekongensis_ott7693893)Mongolodiaptomus_ott176296,(Leptodiaptomus_siciloides_ott222620,Leptodiaptomus_novamexicanus_ott350938,Leptodiaptomus_garciai_ott350940,Leptodiaptomus_ashlandi_ott915855,Leptodiaptomus_minutus_ott915856,Leptodiaptomus_coloradensis_ott915857,Leptodiaptomus_sicilis_ott915858,Leptodiaptomus_moorei_ott915859,Leptodiaptomus_cf._novamexicanus_BOLD_AAB2390_ott1009164,Leptodiaptomus_signicauda_ott2955691,Leptodiaptomus_tyrrelli_ott2955692,Leptodiaptomus_sicilus_ott2955693,Leptodiaptomus_dodsoni_ott2955695,Leptodiaptomus_cuauhtemoci_ott2955696,Leptodiaptomus_judayi_ott2955697,Leptodiaptomus_natriophilus_ott2955698,Leptodiaptomus_mexicanus_ott2955699,Leptodiaptomus_connexus_ott2955700,Leptodiaptomus_angustilobus_ott2955701,Leptodiaptomus_nudus_ott2955702,Leptodiaptomus_insularis_ott2955703,Leptodiaptomus_spinicornis_ott2955704,Leptodiaptomus_tenuicaudatus_ott2955707,'Leptodiaptomus cf. sicilis ZMXIII-391 ott5230852','Leptodiaptomus cf. sicilis ZMXIII-392 ott5230853','Leptodiaptomus cf. sicilis ZMXII-633 ott5230854','Leptodiaptomus cf. novamexicanus ZMXII-224 ott5230855','Leptodiaptomus cf. novamexicanus HE-152A ott5230856','Leptodiaptomus cf. sicilis ZMXII-609 ott5230857','Leptodiaptomus cf. sicilis ZMXII-645 ott5230858','Leptodiaptomus cf. sicilis ZMXII-657 ott5230859','Leptodiaptomus cf. novamexicanus HE-153A ott5230860','Leptodiaptomus cf. sicilis JAAR-2015 ott5781514',Leptodiaptomus_cf._sicilis_BOLD_AAG9524_ott5781515,Leptodiaptomus_tyrelli_ott5781516)Leptodiaptomus_ott1096954,(Mastigodiaptomus_albuquerquensis_ott222622,'Mastigodiaptomus cf. albuquerquensis MEG-2008 ott491142','Mastigodiaptomus cf. nesus MEG-2008 ott746248',Mastigodiaptomus_montezumae_ott746249,'Mastigodiaptomus cf. reidae MEG-2008 ott746251',Mastigodiaptomus_texensis_ott746252,Mastigodiaptomus_reidae_ott746254,Mastigodiaptomus_nesus_ott768091,Mastigodiaptomus_amatitlanensis_ott2955679,Mastigodiaptomus_purpureus_ott2955680,Mastigodiaptomus_maya_ott2955681,Tropodiaptomus_orientalis_ott2955875,Tropodiaptomus_ricardoae_ott4675994,Tropodiaptomus_ruttneri_ott4675995,Tropodiaptomus_schubotzi_ott4675996,Tropodiaptomus_lanaonus_ott4675997,Tropodiaptomus_kissi_ott4675998,Tropodiaptomus_hutchinsoni_ott4675999,Tropodiaptomus_monardi_ott4676000,Tropodiaptomus_njinei_ott4676001,Tropodiaptomus_gigantoviger_ott4676002,Tropodiaptomus_lateralis_ott4676004,Tropodiaptomus_loveni_ott4676005,Tropodiaptomus_spectabilis_ott4676006,Tropodiaptomus_foresti_ott4676007,Tropodiaptomus_chauhani_ott4676008,Tropodiaptomus_neumanni_ott4676009,Tropodiaptomus_kraepelini_ott4676010,Tropodiaptomus_bhangazii_ott4676011,Tropodiaptomus_imitator_ott4676012,Tropodiaptomus_gemini_ott4676013,Tropodiaptomus_stuhlmanni_ott4676014,Tropodiaptomus_hebereri_ott4676015,Tropodiaptomus_magnus_ott4676017,Tropodiaptomus_ctenopus_ott4676018,Tropodiaptomus_vicinus_ott4676019,Tropodiaptomus_falcatus_ott4676020,Tropodiaptomus_australis_ott4676021,Tropodiaptomus_novaeguineae_ott4676022,Tropodiaptomus_doriai_ott4676023,Tropodiaptomus_zambeziensis_ott4676024,Tropodiaptomus_processifer_ott4676025,Tropodiaptomus_simplex_ott4676026,Tropodiaptomus_vandouwei_ott4676027,Tropodiaptomus_nielseni_ott4676028,Tropodiaptomus_cunningtoni_ott4676029,Tropodiaptomus_kilimensis_ott4676030,Diaptomus_purpureus_ott4676031,Tropodiaptomus_signatus_ott4676032,Tropodiaptomus_femineus_ott4676033,Tropodiaptomus_asimi_ott4676034,Tropodiaptomus_turkanae_ott4676035,Tropodiaptomus_symoensi_ott4676036,Tropodiaptomus_banforanus_ott4676037,Tropodiaptomus_agegedensis_ott4676038,Tropodiaptomus_madagascariensis_ott4676039,Tropodiaptomus_oryzanus_ott4676040,Tropodiaptomus_schmeili_ott4676041,Tropodiaptomus_lakhimpurensis_ott4676042,Tropodiaptomus_episcopus_ott4676043,Tropodiaptomus_kieferi_ott4676044,Tropodiaptomus_borutzkyi_ott4676045,Tropodiaptomus_laurentii_ott4676046,Tropodiaptomus_digitatus_ott4676047,Tropodiaptomus_euchaetus_ott4676048,Tropodiaptomus_capriviensis_ott4676049,Tropodiaptomus_worthingtoni_ott4676050,Tropodiaptomus_czekanowskii_ott4676051,Tropodiaptomus_incognitus_ott4676052,Tropodiaptomus_malaicus_ott4676053,Tropodiaptomus_mutatus_ott4676054,'Mastigodiaptomus cf. albuquerquensis HE-394.1 ott5230794','Mastigodiaptomus cf. nesus ZMXII-068 ott5230795','Mastigodiaptomus cf. nesus ZMXII-092 ott5230796','Mastigodiaptomus cf. nesus ZMXII-508 ott5230798','Mastigodiaptomus cf. albuquerquensis ZMXII-616 ott5230799','Mastigodiaptomus cf. nesus ZMXII-080 ott5230800','Mastigodiaptomus cf. albuquerquensis HE-611 ott5230803','Mastigodiaptomus cf. albuquerquensis HE-611.1 ott5230804','Mastigodiaptomus cf. albuquerquensis ZMXII-592 ott5230805','Mastigodiaptomus cf. albuquerquensis ZMXII-604 ott5230806','Mastigodiaptomus cf. albuquerquensis ZMXII-570 ott5230807','Mastigodiaptomus cf. albuquerquensis HE-394 ott5230808',Mastigodiaptomus_suarezmoralesi_ott6189573,Tropodiaptomus_defayeae_ott6189582,'Mastigodiaptomus cf. albuquerquensis BIOUG27652-A12 ott7114280',Mastigodiaptomus_cuneatus_ott7114281,Mastigodiaptomus_siankaanensis_ott7114282,Tropodiaptomus_hebereroides_ott7693889)Mastigodiaptomus_ott244979,('Arctodiaptomus cf. dorsalis 2 MEG-2008 ott222630','Arctodiaptomus cf. dorsalis 3 MEG-2008 ott222631','Arctodiaptomus cf. dorsalis 1 MEG-2008 ott222632',Arctodiaptomus_wierzejskii_ott381987,Arctodiaptomus_salinus_ott381989,'Arctodiaptomus cf. stephanidesi FM-2012 ott432480',Arctodiaptomus_asymmetricus_ott2955712,Arctodiaptomus_osmanus_ott2955713,Arctodiaptomus_spinosus_ott2955714,Arctodiaptomus_anudarini_ott2955715,Arctodiaptomus_laticeps_ott2955716,Arctodiaptomus_walterianus_ott2955717,Arctodiaptomus_jurisowitchi_ott2955718,(Arctodiaptomus_hsichowensis_ott2955719)Pararctodiaptomus_ott7114246,Arctodiaptomus_lindbergi_ott2955721,Arctodiaptomus_bacillifer_ott2955722,Arctodiaptomus_belgrati_ott2955723,Arctodiaptomus_similis_ott2955724,Arctodiaptomus_lobulifer_ott2955725,Arctodiaptomus_kliei_ott2955726,Arctodiaptomus_alpinus_ott2955727,Arctodiaptomus_nepalensis_ott2955728,Arctodiaptomus_toni_ott2955729,Arctodiaptomus_kamtschaticus_ott2955730,Arctodiaptomus_altissimus_ott2955731,Arctodiaptomus_tianchiensis_ott2955732,Arctodiaptomus_byzantius_ott2955733,Arctodiaptomus_piliger_ott2955734,Arctodiaptomus_johanseni_ott2955735,Arctodiaptomus_fischeri_ott2955736,Arctodiaptomus_steindachneri_ott2955737,Arctodiaptomus_michaeli_ott2955739,Arctodiaptomus_lisichowensis_ott2955740,Arctodiaptomus_curdicus_ott2955741,Arctodiaptomus_burduricus_ott2955742,Arctodiaptomus_kerkyrensis_ott2955744,Arctodiaptomus_dahuricus_ott2955745,Arctodiaptomus_euacanthus_ott2955746,Arctodiaptomus_stewartianus_ott2955747,Arctodiaptomus_dudichi_ott2955748,Arctodiaptomus_pectinicornis_ott2955749,Arctodiaptomus_rectispinosus_ott2955750,Arctodiaptomus_byzantinus_ott2955751,Arctodiaptomus_klebanovskyi_ott2955752,Arctodiaptomus_naurzumensis_ott2955753,Arctodiaptomus_dentifer_ott2955755,Arctodiaptomus_winbergi_ott2955756,Arctodiaptomus_parvispineus_ott2955757,Arctodiaptomus_ulomskyi_ott2955758,Arctodiaptomus_omskensis_ott2955759,Arctodiaptomus_spectabilis_ott2955760,Arctodiaptomus_saltillinus_ott2955762,Arctodiaptomus_centetes_ott2955763,Arctodiaptomus_mildredi_ott2955764,Arctodiaptomus_acutulus_ott2955765,Arctodiaptomus_paulseni_ott2955766,Arctodiaptomus_floridanus_ott2955767,Arctodiaptomus_brevirostris_ott2955768,Arctodiaptomus_kurilensis_ott2955769,Arctodiaptomus_arapahoensis_ott2955770,Arctodiaptomus_novosibiricus_ott2955771,'Arctodiaptomus cf. dorsalis HE-524.1 ott5230809','Arctodiaptomus cf. dorsalis HE-586 ott5230810','Arctodiaptomus cf. dorsalis HE-586.1 ott5230811','Arctodiaptomus cf. dorsalis HE-525.1 ott5230812','Arctodiaptomus cf. dorsalis HE-583.1 ott5230813','Arctodiaptomus cf. dorsalis HE-525 ott5230814','Arctodiaptomus cf. dorsalis HE-523.1 ott5230815','Arctodiaptomus cf. dorsalis HE-524 ott5230816','Arctodiaptomus cf. dorsalis 1 MEG-2013 ott5230817','Arctodiaptomus cf. dorsalis 4 MEG-2013 ott5230818','Arctodiaptomus cf. dorsalis HE-523 ott5230819',('Arctodiaptomus dorsalis 4 MEG-2013 ott5230820')Arctodiaptomus_dorsalis_ott944479,Arctodiaptomus_irregularis_ott5781508,'Arctodiaptomus cf. stephanidesi FM-2015 ott5781509','Arctodiaptomus cf. dorsalis BACAZ-005 ott7114194','Arctodiaptomus cf. dorsalis BACAZ-006 ott7114195','Arctodiaptomus cf. dorsalis BACAZ-007 ott7114196','Arctodiaptomus cf. dorsalis BACAZ-056 ott7114197','Arctodiaptomus cf. dorsalis BACAZ-058 ott7114198','Arctodiaptomus cf. dorsalis BACAZ-061 ott7114199','Arctodiaptomus cf. dorsalis BACAZ-062 ott7114200','Arctodiaptomus cf. dorsalis BACAZ-063 ott7114201','Arctodiaptomus cf. dorsalis BACAZ-064 ott7114202','Arctodiaptomus cf. dorsalis BACAZ-065 ott7114203','Arctodiaptomus cf. dorsalis BACAZ-066 ott7114204','Arctodiaptomus cf. dorsalis BACAZ-067 ott7114205','Arctodiaptomus cf. dorsalis BACAZ-069 ott7114206','Arctodiaptomus cf. dorsalis BACAZ-074 ott7114207','Arctodiaptomus cf. dorsalis BACAZ-093 ott7114208','Arctodiaptomus cf. dorsalis BACAZ-094 ott7114209','Arctodiaptomus cf. dorsalis BACAZ-105 ott7114210','Arctodiaptomus cf. dorsalis BACAZ-106 ott7114211','Arctodiaptomus cf. dorsalis BACAZ-159 ott7114212','Arctodiaptomus cf. dorsalis BACAZ-181 ott7114213','Arctodiaptomus cf. dorsalis BIOUG27652-G05 ott7114214','Arctodiaptomus cf. dorsalis BIOUG27652-G06 ott7114215','Arctodiaptomus cf. dorsalis BIOUG27652-H07 ott7114216','Arctodiaptomus cf. dorsalis BIOUG27652-H11 ott7114217','Arctodiaptomus cf. dorsalis BIOUG30062-C06 ott7114218','Arctodiaptomus cf. dorsalis BIOUG30215-A01 ott7114219','Arctodiaptomus cf. dorsalis BIOUG30215-A02 ott7114220','Arctodiaptomus cf. dorsalis BIOUG30215-A03 ott7114221','Arctodiaptomus cf. dorsalis BIOUG30215-A04 ott7114222','Arctodiaptomus cf. dorsalis BIOUG30215-D03 ott7114223','Arctodiaptomus cf. dorsalis BIOUG30215-D04 ott7114224','Arctodiaptomus cf. dorsalis CCDB29626-A01 ott7114225','Arctodiaptomus cf. dorsalis CCDB29626-A02 ott7114226','Arctodiaptomus cf. dorsalis CCDB29626-A03 ott7114227','Arctodiaptomus cf. dorsalis CCDB29626-A04 ott7114228','Arctodiaptomus cf. dorsalis CCDB29626-A05 ott7114229','Arctodiaptomus cf. dorsalis CCDB29626-D01 ott7114230','Arctodiaptomus cf. dorsalis CCDB29626-D02 ott7114231','Arctodiaptomus cf. dorsalis CCDB29626-D03 ott7114232','Arctodiaptomus cf. dorsalis CCDB29626-D07 ott7114233','Arctodiaptomus cf. dorsalis CCDB29626-F07 ott7114234','Arctodiaptomus cf. dorsalis CCDB29626-F08 ott7114235','Arctodiaptomus cf. dorsalis CH-659-A01 ott7114236','Arctodiaptomus cf. dorsalis CH-659-A02 ott7114237','Arctodiaptomus cf. dorsalis CH-659-A03 ott7114238','Arctodiaptomus cf. dorsalis CH-659-A04 ott7114239','Arctodiaptomus cf. dorsalis CH-659-A05 ott7114240','Arctodiaptomus cf. dorsalis CH-659-E03 ott7114241','Arctodiaptomus cf. dorsalis CH-659-F01 ott7114242','Arctodiaptomus cf. dorsalis CH-659-F03 ott7114243','Arctodiaptomus cf. dorsalis CH-659-F05 ott7114244','Arctodiaptomus cf. dorsalis CH-659-F08 ott7114245',Arctodiaptomus_spirulus_ott7693876)Arctodiaptomus_ott341020,(Aglaodiaptomus_leptopus_ott244978,Aglaodiaptomus_spatulocrenatus_ott341025,Aglaodiaptomus_clavipoides_ott341026,Aglaodiaptomus_stagnalis_ott2955667,Aglaodiaptomus_lintoni_ott2955668,Aglaodiaptomus_forbesi_ott2955669,Aglaodiaptomus_conipedatus_ott2955670,Aglaodiaptomus_pseudosanguineus_ott2955671,Aglaodiaptomus_dilobatus_ott2955672,Aglaodiaptomus_marshianus_ott2955673,Aglaodiaptomus_kingsburyae_ott2955674,Aglaodiaptomus_atomicus_ott2955675,Aglaodiaptomus_savagei_ott2955676,Aglaodiaptomus_clavipes_ott2955677,Aglaodiaptomus_saskatchewanensis_ott2955678)Aglaodiaptomus_ott244982,(Skistodiaptomus_mississippiensis_ott262138,Skistodiaptomus_pygmaeus_ott768082,Skistodiaptomus_pallidus_ott768085,Skistodiaptomus_reighardi_ott768089,Skistodiaptomus_carolinensis_ott768090,Skistodiaptomus_oregonensis_ott768092,Skistodiaptomus_sinuatus_ott2955664,Skistodiaptomus_bogalusensis_ott2955665,Skistodiaptomus_ozarkensis_ott6189581,Diaptomus_oregonensis_ott7114287)Skistodiaptomus_ott262139,(Argyrodiaptomus_furcatus_ott274462,Argyrodiaptomus_falcifer_ott2955809,Argyrodiaptomus_macrochaetus_ott4675875,Argyrodiaptomus_granulosus_ott4675876,Argyrodiaptomus_aculeatus_ott4675877,Argyrodiaptomus_argentinus_ott4675880,Argyrodiaptomus_robertsonae_ott4675881,Argyrodiaptomus_azevedoi_ott4675882,Argyrodiaptomus_denticulatus_ott4675883,Argyrodiaptomus_neglectus_ott4675884,Argyrodiaptomus_paggi_ott4675885,Argyrodiaptomus_nhumirim_ott4675886,Argyrodiaptomus_bergi_ott4675887,Argyrodiaptomus_spiniger_ott4675888,Argyrodiaptomus_exilis_ott4675889,Argyrodiaptomus_ferus_ott4675890)Argyrodiaptomus_ott274463,(Sinodiaptomus_valkanovi_ott326233,Sinodiaptomus_sarsi_ott326235,Sinodiaptomus_chaffanjoni_ott2955661,Sinodiaptomus_mahanandiensis_ott2955662,Sinodiaptomus_indicus_ott2955663,'Sinodiaptomus sp. SW-2015 ott5781507')Sinodiaptomus_ott326227,(Eudiaptomus_gracilis_ott341023,Eudiaptomus_graciloides_ott341027,Eudiaptomus_vulgaris_ott958275,Eudiaptomus_ziegelmayeri_ott2955772,Eudiaptomus_aemilianus_ott2955774,Eudiaptomus_chappuisi_ott2955776,Eudiaptomus_bilobatus_ott2955777,Eudiaptomus_anatolicus_ott2955778,Eudiaptomus_hadzici_ott2955781,Eudiaptomus_zachariasi_ott2955783,Eudiaptomus_yukonensis_ott2955784,Eudiaptomus_intermedius_ott2955785,Eudiaptomus_arnoldi_ott2955786,Eudiaptomus_siewerthi_ott2955787,Eudiaptomus_padanus_ott2955788,Eudiaptomus_pusillus_ott2955789,Eudiaptomus_drieschi_ott2955791,Eudiaptomus_herricki_ott2955794,Eudiaptomus_gracilicauda_ott2955795,Eudiaptomus_atropatenus_ott2955797,Eudiaptomus_environmental_sample_ott5092270,Eudiaptomus_amurensis_ott7114259,Eudiaptomus_angustilobus_ott7114260,Eudiaptomus_birulai_ott7114261,Eudiaptomus_cinctus_ott7114262,Eudiaptomus_formosus_ott7114263,Eudiaptomus_incongruens_ott7114264,Eudiaptomus_lobatus_ott7114265,Eudiaptomus_mariadvigae_ott7114266,Eudiaptomus_pachypoditus_ott7114267)Eudiaptomus_ott341022,(Acanthodiaptomus_pacificus_ott348513,Acanthodiaptomus_denticornis_ott683724,Acanthodiaptomus_tibetanus_ott2955666)Acanthodiaptomus_ott348516,((Hemidiaptomus_ignatovi_ott504830)Hemidiaptomus_subgenus_Hemidiaptomus_ott762505,(Hemidiaptomus_amblyodon_ott504834,Hemidiaptomus_hungaricus_ott692323,Hemidiaptomus_superbus_ott959859,Gigantodiaptomus_angularis_ott4675908,Gigantodiaptomus_simillimus_ott4675909)Gigantodiaptomus_ott959858,(Hemidiaptomus_ingens_ott692315,Hemidiaptomus_roubaui_ott692342,(Hemidiaptomus_gurneyi_canaanita_ott958277)Hemidiaptomus_gurneyi_ott1030682,Hemidiaptomus_maroccanus_ott1030686,Occidodiaptomus_brehmi_ott4675902,Occidodiaptomus_sostarici_ott4675903,Occidodiaptomus_kummerloewei_ott4675904,Occidodiaptomus_behningi_ott4675905,Occidodiaptomus_dischensis_ott4675906,Occidodiaptomus_tracicus_ott4675907)Occidodiaptomus_ott175234,Hemidiaptomus_rylovi_ott4675910,Hemidiaptomus_monticola_ott4675911,Hemidiaptomus_tarnogradskii_ott4675912,Hemidiaptomus_ignatoni_ott7693884)Hemidiaptomus_ott504833,(Hesperodiaptomus_nevadensis_ott527438,Hesperodiaptomus_kenai_ott527445,Hesperodiaptomus_hirsutus_ott527453,Hesperodiaptomus_franciscanus_ott527455,Hesperodiaptomus_victoriaensis_ott527498,Hesperodiaptomus_eiseni_ott637159,Hesperodiaptomus_californiensis_ott637161,Hesperodiaptomus_arcticus_ott637163,Hesperodiaptomus_shoshone_ott915853,Hesperodiaptomus_wardi_ott2955682,Hesperodiaptomus_breweri_ott2955683,Hesperodiaptomus_wilsonae_ott2955684,Hesperodiaptomus_novemdecimus_ott2955685,Hesperodiaptomus_morelensis_ott2955686,Hesperodiaptomus_kiseri_ott2955687,Hesperodiaptomus_augustaensis_ott2955688,Hesperodiaptomus_caducus_ott2955689,Hesperodiaptomus_schefferi_ott2955690,Hesperodiaptomus_environmental_sample_ott5092272,'Hesperodiaptomus sp. 08PROBE-0667 ott7114269')Hesperodiaptomus_ott915854,((Eodiaptomus_wolterecki_wolterecki_ott579631,Eodiaptomus_wolterecki_matanensis_ott579632)Eodiaptomus_wolterecki_ott579633,Eodiaptomus_shihi_ott4675891,Eodiaptomus_japonicus_ott4675892,Eodiaptomus_phuphanensis_ott4675893,Eodiaptomus_sinensis_ott4675894,Eodiaptomus_lumholtzi_ott4675895,Eodiaptomus_sanoamuangae_ott4675896,Eodiaptomus_phuvongi_ott4675897,Eodiaptomus_draconisignivomi_ott4675898,Eodiaptomus_indawgyi_ott4675899,Eodiaptomus_parasinensis_ott7693883)Eodiaptomus_ott335114,(Neodiaptomus_schmackeri_ott757822,Neodiaptomus_lymphatus_ott4675914,Neodiaptomus_physalipus_ott4675915,Neodiaptomus_intermedius_ott4675916,Neodiaptomus_laii_ott4675917,Neodiaptomus_yangtsekiangensis_ott4675918,Neodiaptomus_madrasensis_ott4675919,Neodiaptomus_vietnamensis_ott4675920,Neodiaptomus_songkhramensis_ott4675921,Neodiaptomus_meggitti_ott4675922,Neodiaptomus_lindbergi_ott4675923,Neodiaptomus_siamensis_ott4675924,Neodiaptomus_curvispinosus_ott4675925,Neodiaptomus_sp._KVEG1_ott5781505,Neodiaptomus_prateek_ott6189575)Neodiaptomus_ott757821,(Onychodiaptomus_sanguineus_ott915849,Onychodiaptomus_louisianensis_ott2955708,Onychodiaptomus_birgei_ott2955709,Onychodiaptomus_virginiensis_ott2955710,Onychodiaptomus_hesperus_ott2955711)Onychodiaptomus_ott915850,(Metadiaptomus_chevreuxi_ott958267,Metadiaptomus_mauretanicus_ott4675926,Metadiaptomus_lobulifer_ott4675927,Metadiaptomus_purcelli_ott4675928,Metadiaptomus_transvaalensis_ott4675929,Metadiaptomus_capensis_ott4675930,Metadiaptomus_aethiopicus_ott4675931,Metadiaptomus_asiaticus_ott4675933,Metadiaptomus_colonialis_ott4675934,Metadiaptomus_meridianus_ott4675935,Metadiaptomus_gauthieri_ott4675936,Metadiaptomus_vandouwei_ott7114283)Metadiaptomus_ott958266,(Copidodiaptomus_numidicus_ott958273,Copidodiaptomus_steueri_ott4675937)Copidodiaptomus_ott958272,((Phyllodiaptomus_praedictus_sulawesensis_ott974532)Phyllodiaptomus_praedictus_ott4675941,Phyllodiaptomus_wellekensae_ott4675938,Phyllodiaptomus_tunguidus_ott4675940,Phyllodiaptomus_longipes_ott4675942,Phyllodiaptomus_irakiensis_ott4675943,Phyllodiaptomus_rappeportae_ott4675944,Phyllodiaptomus_blanci_ott4675945,Phyllodiaptomus_surinensis_ott4675946,Phyllodiaptomus_annae_ott4675947,Phyllodiaptomus_christineae_ott4675948,Phyllodiaptomus_sasikumari_ott4675949,Phyllodiaptomus_thailandicus_ott4675950,Phyllodiaptomus_sashikumari_ott7693899,Phyllodiaptomus_thailandensis_ott7693900)Phyllodiaptomus_ott974531,(Notodiaptomus_conifer_ott995767,Notodiaptomus_iheringi_ott995768,Notodiaptomus_gibber_ott2955801,Notodiaptomus_lobifer_ott4675839,Notodiaptomus_isabelae_ott4675840,Notodiaptomus_cearensis_ott4675841,Notodiaptomus_santaremensis_ott4675842,Notodiaptomus_simillimus_ott4675843,Notodiaptomus_echinatus_ott4675844,Notodiaptomus_amazonicus_ott4675845,Notodiaptomus_caperatus_ott4675846,Notodiaptomus_dilatatus_ott4675847,Notodiaptomus_carteri_ott4675848,Notodiaptomus_susanae_ott4675849,Notodiaptomus_dubius_ott4675850,Notodiaptomus_maracaibensis_ott4675851,Notodiaptomus_anceps_ott4675852,Notodiaptomus_transitans_ott4675853,Notodiaptomus_pseudodubius_ott4675854,Notodiaptomus_henseni_ott4675855,Notodiaptomus_incompositus_ott4675856,Notodiaptomus_dentatus_ott4675857,Notodiaptomus_spinuliferus_ott4675858,Notodiaptomus_dahli_ott4675859,Notodiaptomus_anisitsi_ott4675860,Notodiaptomus_paraensis_ott4675861,Notodiaptomus_oliveirai_ott4675863,Notodiaptomus_orellanai_ott4675864,Notodiaptomus_nordestinus_ott4675865,Notodiaptomus_deitersi_ott4675866,Notodiaptomus_difficilis_ott4675867,Notodiaptomus_ohlei_ott4675868,Notodiaptomus_coniferoides_ott4675869,Notodiaptomus_jatobensis_ott4675870,Notodiaptomus_brandorffi_ott4675871,Notodiaptomus_inflatus_ott4675873,Notodiaptomus_santafesinus_ott4675874,Notodiaptomus_cannarensis_ott7693895,Notodiaptomus_deeveyorus_ott7693896,Notodiaptomus_nelsoni_ott7693897)Notodiaptomus_ott274461,(Neutrodiaptomus_formosus_ott2955773,Neutrodiaptomus_incongruens_ott2955779,Neutrodiaptomus_lobatus_ott2955782,Neutrodiaptomus_pachypoditus_ott2955790,Neutrodiaptomus_mariadvigae_ott2955792,Neutrodiaptomus_amurensis_ott2955796,Neutrodiaptomus_tungkwanensis_ott4676100,Neutrodiaptomus_lianshanensis_ott4676101,Neutrodiaptomus_sklyarovae_ott4676102,Neutrodiaptomus_okadai_ott4676107,Neutrodiaptomus_ostroumovi_ott4676111,Neutrodiaptomus_genogibbosus_ott4676112,Neutrodiaptomus_alatus_ott4676113,Neutrodiaptomus_nanaicus_ott4676114,Neutrodiaptomus_tumidus_ott4676115,Neutrodiaptomus_liaochengensis_ott4676116,Neutrodiaptomus_minutus_ott7114286)Neutrodiaptomus_ott4676099,(Heliodiaptomus_cinctus_ott2955793,Heliodiaptomus_lamellatus_ott4676080,Heliodiaptomus_pulcher_ott4676081,Heliodiaptomus_viduus_ott4676082,Heliodiaptomus_phuthaiorum_ott4676083,Heliodiaptomus_kieferi_ott4676084,Heliodiaptomus_kikuchii_ott4676085,Heliodiaptomus_nipponicus_ott4676086,Heliodiaptomus_elegans_ott4676087,Heliodiaptomus_contortus_ott4676089,Heliodiaptomus_kolleruensis_ott4676090,Heliodiaptomus_falxus_ott4676091,Heliodiaptomus_alikunhii_ott4676092)Heliodiaptomus_ott4676079,(Lovenula_africana_ott2955817,Lovenula_falcifer_ott5520852,Lovenula_raynerae_ott6189576)Lovenula_ott4675978,(Microdiaptomus_cokeri_ott2955915)Microdiaptomus_ott2955914,(Mixodiaptomus_theeli_ott2955917,Mixodiaptomus_ortizi_ott2955918,Mixodiaptomus_incrassatus_ott2955922,Mixodiaptomus_tatricus_ott2955924,Mixodiaptomus_laciniatus_ott2955934,Mixodiaptomus_lilljeborgi_ott2955935,Mixodiaptomus_kupelwieseri_ott2955936,Mixodiaptomus_kozhovi_ott2955937)Mixodiaptomus_ott2955916,(Nordodiaptomus_skabitschewskyi_ott2955919,Nordodiaptomus_asiaticus_ott2955921,Nordodiaptomus_alaskaensis_ott2955923,Nordodiaptomus_rylovi_ott2955933)Nordodiaptomus_ott2955920,(Allodiaptomus_rarus_ott2955925,Allodiaptomus_raoi_ott2955928,Allodiaptomus_satanas_ott2955929,Allodiaptomus_mirabilipes_ott2955930,Allodiaptomus_intermedius_ott2955931,Allodiaptomus_mieni_ott2955938)Allodiaptomus_ott2955926,(Dentodiaptomus_javanus_ott4675939)Dentodiaptomus_ott4676117,(Austrinodiaptomus_kleerekoperi_ott4675953,Austrinodiaptomus_inexspectatus_ott7114247)Austrinodiaptomus_ott4675952,(Stygodiaptomus_kieferi_ott4675956,Stygodiaptomus_ferus_ott4675957,Stygodiaptomus_petkovskii_ott4675958)Stygodiaptomus_ott4675955,(Dactylodiaptomus_pearsei_ott4675960)Dactylodiaptomus_ott4675959,(Spicodiaptomus_chelospinus_ott4675962)Spicodiaptomus_ott4675961,(Calodiaptomus_perelegans_ott4675964,Calodiaptomus_merrillae_ott4675965)Calodiaptomus_ott4675963,(Pseudolovenula_magna_ott4675967)Pseudolovenula_ott4675966,(Colombodiaptomus_brandorffi_ott4675969)Colombodiaptomus_ott4675968,(Rhacodiaptomus_insolitus_ott4675971,Rhacodiaptomus_retroflexus_ott4675972,Rhacodiaptomus_calatus_ott4675973,Rhacodiaptomus_calamensis_ott4675974,Rhacodiaptomus_besti_ott4675975,Rhacodiaptomus_flexipes_ott4675976,Rhacodiaptomus_ringueleti_ott4675977)Rhacodiaptomus_ott4675970,(Paradiaptomus_schultzei_ott4675979,Paradiaptomus_lamellatus_ott4675980,Paradiaptomus_greeni_ott4675981,Paradiaptomus_rex_ott4675982,Paradiaptomus_warreni_ott4675983,Paradiaptomus_natalensis_ott4675984,Paradiaptomus_peninsularis_ott4675985,Paradiaptomus_hameri_ott4675986,Paradiaptomus_similis_ott4675987,Paradiaptomus_simplex_ott4675988)Paradiaptomus_ott7693898,(Odontodiaptomus_paulistanus_ott4675990,Odontodiaptomus_michaelseni_ott4675991,Odontodiaptomus_thomseni_ott4675992)Odontodiaptomus_ott4675989,(Dussartius_baeticus_ott4676057)Dussartius_ott4676056,(Dolodiaptomus_spinicaudatus_ott4676059)Dolodiaptomus_ott4676058,(Thermodiaptomus_congruens_ott4676061,Thermodiaptomus_galeboides_ott4676062,Thermodiaptomus_yabensis_ott4676063,Thermodiaptomus_galebi_ott4676064,Thermodiaptomus_mixtus_ott4676065,Thermodiaptomus_syngenes_ott4676066)Thermodiaptomus_ott4676060,(Neolovenula_alluaudi_ott4676068)Neolovenula_ott4676067,(Ligulodiaptomus_acutipoditus_ott4676070,Ligulodiaptomus_linhuensis_ott4676073,Ligulodiaptomus_alatus_ott4676074,Ligulodiaptomus_serratus_ott4676076,Ligulodiaptomus_formosus_ott7114277,Ligulodiaptomus_mariadvigae_ott7114278,Ligulodiaptomus_pachypoditus_ott7114279)Ligulodiaptomus_ott4676069,(Scolodiaptomus_corderoi_ott4676078)Scolodiaptomus_ott4676077,(Hadodiaptomus_dumonti_ott4676094)Hadodiaptomus_ott4676093,(Nannodiaptomus_phongnhaensis_ott4676096,Nannodiaptomus_haii_ott7114285)Nannodiaptomus_ott4676095,(Keraladiaptomus_rangareddyi_ott4676098)Keraladiaptomus_ott4676097,(Megadiaptomus_pseudohebes_ott4676121,Megadiaptomus_hebes_ott4676122,Megadiaptomus_montanus_ott7693891)Megadiaptomus_ott4676120,(Troglodiaptomus_sketi_ott4676124)Troglodiaptomus_ott4676123,(Tumeodiaptomus_viviani_ott4676126,Tumeodiaptomus_diabolicus_ott4676127)Tumeodiaptomus_ott4676125,(Idiodiaptomus_gracilipes_ott4676129,Idiodiaptomus_dussarti_ott5092275)Idiodiaptomus_ott4676128,(Vietodiaptomus_tridentatus_ott4676131,Vietodiaptomus_blachei_ott4676132,Vietodiaptomus_hatinhensis_ott4676133)Vietodiaptomus_ott4676130,(Filipinodiaptomus_insulanus_ott4676135,Filipinodiaptomus_vexillifer_ott7114268)Filipinodiaptomus_ott4676134,(Speodiaptomus_birsteini_ott4676137)Speodiaptomus_ott4676136,(Dasydiaptomus_coronatus_ott4676139)Dasydiaptomus_ott4676138,(Camerundiaptomus_djamai_ott4676141,Camerundiaptomus_christineae_ott4676142)Camerundiaptomus_ott4676140,(Spelaeodiaptomus_rouchi_ott4676144)Spelaeodiaptomus_ott4676143,Diaptomidae_environmental_sample_ott5092268,(Aspinus_acicularis_ott5092274)Aspinus_ott5092273,(Karstodiaptomus_sheni_ott7693887)Karstodiaptomus_ott7693886)Diaptomidae_ott262135,((Pseudodiaptomus_nansei_ott35030,Pseudodiaptomus_cf._inopinus_Kyushu_ott35033,Pseudodiaptomus_koreanus_ott39141,Pseudodiaptomus_annandalei_ott99195,Pseudodiaptomus_poplesia_ott280523,Pseudodiaptomus_ishigakiensis_ott291784,Pseudodiaptomus_coronatus_ott350916,Pseudodiaptomus_nihonkaiensis_ott804123,Pseudodiaptomus_aurivillii_ott808071,Pseudodiaptomus_inopinus_ott904853,Pseudodiaptomus_marinus_ott919123,Pseudodiaptomus_acutus_ott2955377,Pseudodiaptomus_jonesi_ott2955378,Pseudodiaptomus_terazakii_ott2955380,Pseudodiaptomus_culebrensis_ott2955381,Pseudodiaptomus_baylyi_ott2955382,Pseudodiaptomus_inflatus_ott2955383,Pseudodiaptomus_clevei_ott2955384,Pseudodiaptomus_sulawesiensis_ott2955385,Pseudodiaptomus_curvilobatus_ott2955386,Pseudodiaptomus_salinus_ott2955387,Pseudodiaptomus_mertoni_ott2955388,Pseudodiaptomus_bulbiferus_ott2955389,Pseudodiaptomus_tollingerae_ott2955390,Pseudodiaptomus_stuhlmanni_ott2955391,Pseudodiaptomus_bulbosus_ott2955392,Pseudodiaptomus_galleti_ott2955393,Pseudodiaptomus_pankajus_ott2955395,Pseudodiaptomus_binghami_ott2955396,Pseudodiaptomus_pauliani_ott2955397,Pseudodiaptomus_spatulatus_ott2955398,Pseudodiaptomus_masoni_ott2955399,Pseudodiaptomus_hessei_ott2955400,Pseudodiaptomus_forbesi_ott2955401,Pseudodiaptomus_trispinosus_ott2955402,Pseudodiaptomus_philippinensis_ott2955403,Pseudodiaptomus_burckhardti_ott2955404,Pseudodiaptomus_lobipes_ott2955405,Pseudodiaptomus_incisus_ott2955406,Pseudodiaptomus_batillipes_ott2955407,Pseudodiaptomus_griggae_ott2955408,Pseudodiaptomus_caritus_ott2955409,Pseudodiaptomus_pacificus_ott2955410,Pseudodiaptomus_longispinosus_ott2955411,Pseudodiaptomus_sewelli_ott2955412,Pseudodiaptomus_hypersalinus_ott2955413,Pseudodiaptomus_andamanensis_ott2955414,Pseudodiaptomus_cristobalensis_ott2955415,Pseudodiaptomus_serricaudatus_ott2955416,Pseudodiaptomus_inflexus_ott2955417,Pseudodiaptomus_hickmani_ott2955418,Pseudodiaptomus_diadelus_ott2955419,Pseudodiaptomus_cornutus_ott2955420,Pseudodiaptomus_bispinosus_ott2955421,Pseudodiaptomus_cokeri_ott2955422,Pseudodiaptomus_mixtus_ott2955423,Pseudodiaptomus_ornatus_ott2955424,Pseudodiaptomus_brehmi_ott2955425,Pseudodiaptomus_panamensis_ott2955426,Pseudodiaptomus_bowmani_ott2955427,Pseudodiaptomus_compactus_ott2955428,Pseudodiaptomus_smithi_ott2955429,Pseudodiaptomus_australiensis_ott2955431,Pseudodiaptomus_occidentalus_ott2955432,Pseudodiaptomus_gracilis_ott2955433,Pseudodiaptomus_arabicus_ott2955434,Pseudodiaptomus_marshi_ott2955435,Pseudodiaptomus_ardjuna_ott2955436,Pseudodiaptomus_dauglishi_ott2955438,Pseudodiaptomus_nankauriensis_ott2955439,Pseudodiaptomus_heterothrix_ott2955440,Pseudodiaptomus_poppei_ott2955441,Pseudodiaptomus_wrighti_ott2955442,Pseudodiaptomus_euryhalinus_ott2955443,Pseudodiaptomus_colefaxi_ott2955444,Pseudodiaptomus_malayalus_ott2955445,Pseudodiaptomus_richardi_ott2955446,Pseudodiaptomus_trihamatus_ott2955447,Pseudodiaptomus_cockeri_ott2955449,Pseudodiaptomus_galapagensis_ott5092292,Pseudodiaptomus_siamensis_ott5781484,Pseudodiaptomus_japonicus_ott7114328,Pseudodiaptomus_sheni_ott7114329,Pseudodiaptomus_zhengi_ott7114330,'Pseudodiaptomus sp. JY-2016 ott7693938',Pseudodiaptomus_yamato_ott7693939)Pseudodiaptomus_ott350917,(Calanipeda_aquaedulcis_ott958270)Calanipeda_ott958269,(Archidiaptomus_aroorus_ott4676163)Archidiaptomus_ott4676162)Pseudodiaptomidae_ott350918)mrcaott4932ott35030,((((((Boeckella_poppei_ott31475,(Boeckella_antiqua_ott54816,Boeckella_gibbosa_ott350323)mrcaott54816ott350323)mrcaott31475ott54816,Boeckella_brasiliensis_ott925786)mrcaott31475ott925786,Boeckella_diamantina_ott350322)mrcaott31475ott350322,(((Boeckella_bergi_ott54819,Boeckella_gracilis_ott350319)mrcaott54819ott350319,((Boeckella_brevicaudata_ott54821,(Boeckella_michaelseni_ott350312,'Boeckella michaelseni complex sp. A SJA-2009 ott354314','Boeckella michaelseni complex sp. B SJA-2009 ott354317')Boeckella_michaelseni_complex_ott354316)mrcaott54821ott350312,(Boeckella_gracilipes_ott350330,Boeckella_titicacae_ott1037795)mrcaott350330ott1037795)mrcaott54821ott350330)mrcaott54819ott54821,(Boeckella_meteoris_ott350311,Boeckella_poopoensis_ott875060)mrcaott350311ott875060)mrcaott54819ott350311)mrcaott31475ott54819,Boeckella_fluvialis_ott1037785,(Boeckella_bispinosa_ott1037787,((Boeckella_robusta_ott1037789,Boeckella_hamata_ott1037791)mrcaott1037789ott1037791,Boeckella_triarticulata_ott1037793)mrcaott1037789ott1037793)mrcaott1037787ott1037789,Boeckella_longicornis_ott2957200,Boeckella_lacuna_ott2957201,Boeckella_denticornis_ott2957202,Boeckella_rubra_ott2957203,Boeckella_symmetrica_ott2957204,Boeckella_pseudochelae_ott2957205,Boeckella_longicauda_ott2957208,Boeckella_geniculata_ott2957209,Boeckella_thomseni_ott2957210,Boeckella_timmsi_ott2957211,Boeckella_ambigua_ott2957212,Boeckella_palustris_ott2957213,Boeckella_delicata_ott2957215,Boeckella_propinqua_ott2957216,Boeckella_dilatata_ott2957217,Boeckella_minuta_ott2957218,Boeckella_tanea_ott2957219,Boeckella_silvestri_ott2957220,Boeckella_klutei_ott2957221,Boeckella_saycei_ott2957222,Boeckella_longisetosa_ott2957223,Boeckella_montana_ott2957224,Boeckella_opaqua_ott2957225,Boeckella_coronaria_ott2957227,Boeckella_shieli_ott2957228,Boeckella_major_ott2957229,Boeckella_nyoraensis_ott2957230,Boeckella_asymmetrica_ott2957231,Boeckella_erubescens_ott2957232,Boeckella_occidentalis_ott2957233,Boeckella_calcaris_ott2957234,Boeckella_vallentini_ott2957235,Boeckella_spinogibba_ott6189554,Boeckella_anderssonorum_ott7114177,Boeckella_pilkililli_ott7693866)Boeckella_ott31476,(((((((Candacia_simplex_ott42605,Candacia_ethiopica_ott543960,Candacia_tenuimana_ott589852,Candacia_columbiae_ott589864,Candacia_bipinnata_ott691637,Candacia_curta_ott716592,Candacia_pachydactyla_ott716595,Candacia_truncata_ott716631,Candacia_bispinosa_ott800361,Candacia_discaudata_ott800391,Candacia_armata_ott985704,Candacia_norvegica_ott1000633,Candacia_longimana_ott1070387,Candacia_falcifera_ott2957516,Candacia_varicans_ott2957517,Candacia_parafalcifera_ott2957519,Candacia_tuberculata_ott2957520,Candacia_guggenheimi_ott2957522,Candacia_ketchumi_ott2957523,Candacia_elongata_ott2957524,Candacia_bradyi_ott2957525,Candacia_magna_ott2957527,Candacia_ishimarui_ott2957530,Candacia_giesbrechti_ott2957533,Candacia_paenelongimana_ott2957536,Candacia_cheirura_ott2957539,Candacia_pofi_ott2957540,Candacia_maxima_ott2957542,Candacia_ginuensis_ott2957545,Candacia_samassae_ott2957546,Candacia_catula_ott2957547,Candacia_worthingtoni_ott2957550,Candacia_gracilis_ott7693864)Candacia_ott543959,Candaciidae_sp._DNZ062_ott5517407)Candaciidae_ott543953,((Sulcanus_conflictus_ott348333)Sulcanus_ott933331)Sulcanidae_ott978917)mrcaott42605ott348333,((Tortanus_gracilis_ott196673,Tortanus_discaudatus_ott447359,Tortanus_komachi_ott728691,Tortanus_derjugini_ott851333,Tortanus_erabuensis_ott851334,Tortanus_ryukyuensis_ott851335,Tortanus_forcipatus_ott923188,Tortanus_vermiculus_ott984362,Tortanus_setacaudatus_ott1003834,Tortanus_dextrilobatus_ott1020011,'Tortanus sp. New Caledonia-RJH-2004 ott1023221',Tortanus_sheni_ott2955347,Tortanus_lophus_ott2955348,Tortanus_digitalis_ott2955349,Tortanus_bowmani_ott2955350,Tortanus_nishidai_ott2955351,Tortanus_taiwanicus_ott2955352,Tortanus_rubidus_ott2955353,Tortanus_compernis_ott2955354,Tortanus_longipes_ott2955355,Tortanus_spinicaudatus_ott2955356,Tortanus_sinicus_ott2955357,Tortanus_tropicus_ott2955358,Tortanus_recticaudus_ott2955359,Tortanus_giesbrechti_ott2955360,Tortanus_murrayi_ott2955361,Tortanus_ampliramus_ott2955362,Tortanus_bonjoi_ott2955363,Tortanus_insularis_ott2955364,Tortanus_vietnamicus_ott2955365,Tortanus_barbatus_ott2955366,Tortanus_tumidus_ott2955367,Tortanus_scaphus_ott2955368,Tortanus_brevipes_ott2955370,Tortanus_capensis_ott2955371,Tortanus_ecornatus_ott2955372,Tortanus_magnonyx_ott2955373,Tortanus_angularis_ott2955374,Tortanus_terminalis_ott2955376,Tortanus_sp._ToUnJS62.3_ott5335571,Tortanus_sp._ToUnJS62.4_ott5335572,Tortanus_andamanensis_ott5781498,Tortanus_sigmoides_ott5781499,'Tortanus sp. VFS-2015 ott5931551',Tortanus_bilobus_ott7114371,Tortanus_indonesiensis_ott7114372,Tortanus_lukmani_ott7114373,Tortanus_manadoensis_ott7114374,Tortanus_omorii_ott7114375,Tortanus_processus_ott7114376,Tortanus_sulawesiensis_ott7114378,Totanus_derjugini_ott7693970,Totanus_dextrilobatus_ott7693971,Totanus_murrayi_ott7693972,Totanus_scaphus_ott7693973,Totanus_sinicus_ott7693974,Totanus_spinicaudatus_ott7693975,Totanus_taiwanicus_ott7693976,Totanus_vermiculus_ott7693977)Tortanus_ott350922)Tortanidae_ott1003828)mrcaott42605ott196673,((Labidocera_scotti_ott58097,Labidocera_acuta_ott147714,Labidocera_minuta_ott147715,Labidocera_bataviae_ott147716,Labidocera_detruncata_ott147717,Labidocera_trispinosa_ott349854,Labidocera_jollae_ott349855,Labidocera_japonica_ott618501,Labidocera_euchaeta_ott829058,Labidocera_aestiva_ott926400,Labidocera_rotunda_ott1020014,Labidocera_acutifrons_ott2955460,Labidocera_media_ott2955462,Labidocera_fluviatilis_ott2955479,Labidocera_nerii_ott2955502,Labidocera_darwinii_ott2955552,Labidocera_wollastoni_ott2955574,Labidocera_mirabilis_ott2955576,Labidocera_johnsoni_ott2955577,Labidocera_madurae_ott2955580,Labidocera_panamae_ott2955581,Labidocera_pectinata_ott2955583,Labidocera_brunescens_ott2955585,Labidocera_kroyeri_ott2955586,Labidocera_boxshalli_ott2955589,Labidocera_laevidentata_ott2955590,Labidocera_gangetica_ott2955591,Labidocera_moretoni_ott2955592,Labidocera_exigua_ott2955593,Labidocera_kolpos_ott2955594,Labidocera_intermedia_ott2955595,Labidocera_glauca_ott2955596,Labidocera_dakini_ott2955598,Labidocera_pseudacuta_ott2955599,Labidocera_diandra_ott2955600,Labidocera_chubbi_ott2955601,Labidocera_papuensis_ott2955602,Labidocera_farrani_ott2955603,Labidocera_orsinii_ott2955604,Labidocera_hebes_ott2955607,Labidocera_pavo_ott2955608,Labidocera_tasmanica_ott2955609,Labidocera_wilsoni_ott2955610,Labidocera_simplex_ott2955611,Labidocera_sinilobata_ott2955612,Labidocera_muranoi_ott2955613,Labidocera_javaensis_ott2955614,Labidocera_caudata_ott2955615,Labidocera_magna_ott2955617,Labidocera_jaafari_ott2955618,Labidocera_bengalensis_ott2955619,Labidocera_gallensis_ott2955620,Labidocera_cervi_ott2955622,Labidocera_crispata_ott2955623,Labidocera_barbadiensis_ott2955624,Labidocera_frivola_ott2955625,Labidocera_brasiliense_ott2955627,Labidocera_carpentariensis_ott2955628,Labidocera_churaumi_ott5781474,Labidocera_kaimanaensis_ott5781475,Labidocera_antiguae_ott5781476,Labidocera_barbudae_ott5781477,Labidocera_kuwaitiana_ott5781478,Labidocera_environmental_sample_ott7114320,Labidocera_basransis_ott7693926)Labidocera_ott395416,(Pontella_securifer_ott147711,Pontella_chierchiae_ott147712,Pontella_rostraticauda_ott147713,Pontella_mimocerami_ott241280,Pontella_meadi_ott459219,Pontella_princeps_ott722177,Pontella_fera_ott722178,Pontella_mediterranea_ott2955461,Pontella_tenuiremis_ott2955463,Pontella_atlantica_ott2955470,Pontella_elegans_ott2955471,Pontella_danae_ott2955476,Pontella_lobiancoi_ott2955477,Pontella_agassizii_ott2955481,Pontella_labuanensis_ott2955484,Pontella_kleini_ott2955485,Pontella_sinica_ott2955488,Pontella_spinipedata_ott2955489,Pontella_argentea_ott2955490,Pontella_speciosa_ott2955492,Pontella_kieferi_ott2955493,Pontella_meadii_ott2955495,Pontella_patagoniensis_ott2955496,Pontella_hanloni_ott2955499,Pontella_valida_ott2955500,Pontella_gaboonensis_ott2955503,Pontella_vervoorti_ott2955505,Pontella_investigatoris_ott2955506,Pontella_spinicauda_ott2955507,Pontella_spinipes_ott2955508,Pontella_pattersonii_ott2955509,Pontella_polydactyla_ott2955510,Pontella_andersoni_ott2955511,Pontella_longipedata_ott2955513,Pontella_inermis_ott2955514,Pontella_detonsa_ott2955515,Pontella_forficula_ott2955517,Pontella_raynaudii_ott2955520,Pontella_helgolandica_ott2955521,Pontella_alata_ott2955523,Pontella_cristata_ott2955526,Pontella_natalis_ott2955527,Pontella_suchumica_ott2955533,Pontella_karachiensis_ott2955535,Pontella_latifurca_ott2955536,Pontella_whiteleggei_ott2955538,Pontella_novaezealandiae_ott2955539,Pontella_indica_ott2955540,Pontella_bonei_ott2955541,Pontella_gracilis_ott2955542,Pontella_asymmetrica_ott2955544,Pontella_tridactyla_ott2955547,Pontella_diagonalis_ott2955548,Pontella_savignyi_ott2955549,Pontella_sewelli_ott2955550,'Pontella sp. CR-2015 ott5781472',Pontella_papuaensis_ott5781473,Pontella_cocoensis_ott6189602,Pontella_aculeata_ott7693928)Pontella_ott459220,(Calanopia_minor_ott198605,Calanopia_elliptica_ott198610,Calanopia_americana_ott926403,Calanopia_thompsoni_ott1020012,Calanopia_aurivilli_ott2955560,Calanopia_herdmani_ott2955561,Calanopia_metu_ott2955562,Calanopia_seymouri_ott2955563,Calanopia_kideysi_ott2955564,Calanopia_biloba_ott2955566,Calanopia_sewelli_ott2955568,Calanopia_media_ott2955569,Calanopia_australica_ott2955570,Calanopia_sarsi_ott2955571,Calanopia_levantina_ott2955572,Calanopia_asymmetrica_ott2955573,Calanopia_tulina_ott7693925)Calanopia_ott926402,(Pontellina_morii_ott198609,Pontellina_plumata_ott809134,Pontellina_magna_ott2955452,Pontellina_sobrina_ott2955455,Pontellina_platychela_ott2955456,Pontellina_pontica_ott2955459,Pontellina_patagoniensis_ott2955467)Pontellina_ott459216,(Anomalocera_patersoni_ott198611,Anomalocera_manicauda_ott2955629,Anomalocera_opalus_ott2955630,Anomalocera_ornata_ott2955631)Anomalocera_ott198608,(Pontellopsis_yamadae_ott722180,Pontellopsis_tenuicauda_ott722181,Pontellopsis_villosa_ott722182,Pontellopsis_macronyx_ott722183,Pontellopsis_armata_ott722184,Pontellopsis_regalis_ott722185,Pontellopsis_perspicax_ott722186,Pontellopsis_strenua_ott2955451,Pontellopsis_contracta_ott2955465,Pontellopsis_curta_ott2955468,Pontellopsis_rubescens_ott2955472,Pontellopsis_protensa_ott2955474,Pontellopsis_curticornis_ott2955482,Pontellopsis_emerita_ott2955512,Pontellopsis_sinuata_ott2955634,Pontellopsis_brevis_ott2955635,Pontellopsis_scotti_ott2955636,Pontellopsis_inflatodigitata_ott2955637,Pontellopsis_digitata_ott2955640,Pontellopsis_laminata_ott2955641,Pontellopsis_herdmani_ott2955642,Pontellopsis_pexa_ott2955646,Pontellopsis_globosa_ott2955647,Pontellopsis_krameri_ott2955648,Pontellopsis_tasmanensis_ott2955649,Pontellopsis_albatrossi_ott2955650,Pontellopsis_bitumida_ott2955652,Pontellopsis_lubbockii_ott2955654,Pontellopsis_occidentalis_ott2955655,Pontellopsis_pacifica_ott2955658,Pontellopsis_bispinata_ott7693930,Pontellopsis_celebensis_ott7693931,Pontellopsis_rajaensis_ott7693932)Pontellopsis_ott722179,(Epilabidocera_amphitrites_ott2955519)Epilabidocera_ott2957712,(Ivellopsis_denticauda_ott2955525,Ivellopsis_elephas_ott2955530)Ivellopsis_ott4676210,(Isocope_propinqua_ott4676213)Isocope_ott4676212)Pontellidae_ott395413)mrcaott42605ott58097,((Temora_stylifera_ott269152,Temora_longicornis_ott504559,Temora_discaudata_ott829060,Temora_turbinata_ott1076906,Temora_kerguelensis_ott2955980)Temora_ott1000632,(Epischura_nordenskioldi_ott361016,Epischura_lacustris_ott361018,Epischura_massachusettsensis_ott2955983,Epischura_nordenskioeldi_ott2955984,Epischura_nevadensis_ott2955985,Epischura_fluviatilis_ott2955986,Epischura_chankensis_ott2955987,Epischura_smirnovi_ott2955988,Epischura_vagans_ott2955990,Epischura_baikalensis_ott2955991,Epischura_baicalensis_ott7693966)Epischura_ott361020,(Eurytemora_carolleeae_ott362670,Eurytemora_pacifica_ott494257,Eurytemora_lacustris_ott828689,Eurytemora_affinis_ott850982,Eurytemora_kurenkovi_ott2955944,Eurytemora_raboti_ott2955945,Eurytemora_lacinulata_ott2955946,Eurytemora_foveola_ott2955947,Eurytemora_brodskyi_ott2955948,Eurytemora_gracilis_ott2955949,Eurytemora_asymmetrica_ott2955950,Eurytemora_wolterecki_ott2955951,Eurytemora_velox_ott2955952,Eurytemora_canadensis_ott2955953,Eurytemora_grimmi_ott2955954,Eurytemora_bilobata_ott2955955,Eurytemora_gracilicauda_ott2955956,Eurytemora_herdmani_ott2955957,Eurytemora_americana_ott2955958,Eurytemora_minor_ott2955960,Eurytemora_yukonensis_ott2955961,Eurytemora_composita_ott2955963,Eurytemora_richingsi_ott2955967,Eurytemora_clausii_ott2955968,Eurytemora_arctica_ott2955970,'Eurytemora cf. affinis ZISP 11SNM-545 ott5520785','Eurytemora cf. affinis ZISP 11SNM-543 ott5520786','Eurytemora cf. affinis ZISP 11SNM-542 ott5520787','Eurytemora cf. affinis ZISP 11SNM-544 ott5520788',Eurytemora_caspica_ott6189606,Eurytemora_environmental_sample_ott7114362)Eurytemora_ott703986,(Heterocope_appendiculata_ott900651,Heterocope_caspia_ott2955939,Heterocope_borealis_ott2955940,Heterocope_saliens_ott2955941,Heterocope_soldatovi_ott2955942,Heterocope_septentrionalis_ott2955943)Heterocope_ott326228,(Temoropia_mayumbaensis_ott1031590,Temoropia_minor_ott2955972,Temoropia_setosa_ott2955973)Temoropia_ott1031866,(Lahmeyeria_turrisphari_ott2955993)Lahmeyeria_ott2955992,(Ganchosia_littoralis_ott2955994)Ganchosia_ott2955995)Temoridae_ott703995)mrcaott42605ott269152,(Sinocalanus_tenellus_ott543955,Sinocalanus_sinensis_ott769015,Sinocalanus_schachti_ott2957268,Sinocalanus_doerrii_ott2957269,Sinocalanus_megalolimnetis_ott2957270,Sinocalanus_laevidactylus_ott2957271,Sinocalanus_mystrophorus_ott2957274,Sinocalanus_solstitialis_ott2957275)Sinocalanus_ott1020024)mrcaott42605ott543955,(Centropages_violaceus_ott108193,Centropages_bradyi_ott168712,Centropages_gracilis_ott196827,Centropages_tenuiremis_ott254719,Centropages_hamatus_ott265974,Centropages_typicus_ott325536,Centropages_furcatus_ott850823,Centropages_abdominalis_ott1020018,Centropages_brachiatus_ott2955522,Centropages_uedai_ott2957236,Centropages_elongatus_ott2957237,Centropages_maigo_ott2957238,Centropages_australiensis_ott2957239,Centropages_violacens_ott2957240,Centropages_karachiensis_ott2957241,Centropages_alcocki_ott2957243,Centropages_longicornis_ott2957244,Centropages_spinosus_ott2957246,Centropages_aegypticus_ott2957247,Centropages_halinus_ott2957248,Centropages_dorsispinatus_ott2957249,Centropages_kroyeri_ott2957250,Centropages_sinensis_ott2957251,Centropages_acutus_ott2957252,Centropages_natalensis_ott2957253,Centropages_brevifurcus_ott2957254,Centropages_kroeyeri_ott2957255,Centropages_ponticus_ott2957256,Centropages_velificatus_ott2957258,Centropages_trispinosus_ott2957259,Centropages_aucklandicus_ott2957261,Centropages_orsinii_ott2957262,Centropages_elegans_ott2957263,Centropages_caribbeanensis_ott2957264,Centropages_chierchiae_ott2957265,Centropages_calaninus_ott2957267,Centropages_sp._JH33.15_ott5092276,Centropages_mohamedi_ott5781523)Centropages_ott265975,(((('Calamoecia tasmanica subattenuata complex ssp. B SJA-2009 ott354315','Calamoecia tasmanica subattenuata complex ssp. A SJA-2009 ott929792')Calamoecia_tasmanica_ott769013,Calamoecia_clitellata_ott717557)mrcaott354315ott717557,Calamoecia_attenuata_ott769007)mrcaott354315ott769007,Calamoecia_salina_ott717556,(((Calamoecia_ampulla_ott769005,Calamoecia_halsei_ott769011)mrcaott769005ott769011,Calamoecia_canberra_ott769009)mrcaott769005ott769009,(Parabroteas_sarsi_ott848585,Limnocalanus_solstitialis_ott2957043,Limnocalanus_michaelseni_ott2957045,Limnocalanus_sarsi_ott7114185)Parabroteas_ott875059)mrcaott769005ott848585,Calamoecia_longicornis_ott2957186,Calamoecia_gibbosa_ott2957187,Calamoecia_trilobata_ott2957188,Calamoecia_lucasi_ott2957189,Calamoecia_elongata_ott2957190,Calamoecia_baylyi_ott2957191,Calamoecia_australica_ott2957193,Calamoecia_ultima_ott2957194,Calamoecia_australis_ott2957195,Calamoecia_zeidleri_ott2957196,Calamoecia_trifida_ott2957197,Calamoecia_steeli_ott7114178,Calamoecia_viridis_ott7114179)mrcaott354315ott717556,(Osphranticum_labronectum_ott491099,Osphranticum_fucosum_ott2957276)Osphranticum_ott491100,(Gladioferens_imparipes_ott769018,Gladioferens_inermis_ott2957181,Gladioferens_spinosus_ott2957182,Gladioferens_antarcticus_ott2957183,Gladioferens_pectinatus_ott2957184,Gladioferens_symmetricus_ott2957185)Gladioferens_ott769017,(Isias_clavipes_ott2957697,Isias_cochinensis_ott2957769,Isias_tropica_ott2957772,Isias_uncipes_ott2957793,'Isias sp. SR914-PS01 ott7114184')Isias_ott2957698,(Dussartopages_fagesi_ott2957743)Dussartopages_ott2957691,(Neoboeckella_loffleri_ott2957767,Neoboeckella_kinzeli_ott2957808)Neoboeckella_ott2957768,(Hemiboeckella_andersonae_ott2957796,Hemiboeckella_powellensis_ott2957811,Hemiboeckella_searli_ott2957833)Hemiboeckella_ott2957755,(Guernella_antarctica_ott5092278)Guernella_ott2960730,(Gippslandia_estuarina_ott5092280)Gippslandia_ott5092279)mrcaott31475ott42605)mrcaott4932ott31475,(((((((((Neocalanus_cristatus_ott6062,(Neocalanus_flemingeri_ott6063,Neocalanus_plumchrus_ott527426)mrcaott6063ott527426)mrcaott6062ott6063,((Calanoides_carinatus_ott298239,Calanoides_macrocarinatus_ott757624,Calanoides_acutus_ott757625,Calanoides_natalis_ott2957018,Calanoides_philippinensis_ott2957033,Calanoides_patagoniensis_ott2957035)Calanoides_ott757626,Neocalanus_tonsus_ott757631)mrcaott298239ott757631)mrcaott6062ott298239,(((Calanus_euxinus_ott16150,Calanus_glacialis_ott111852,Calanus_finmarchicus_ott149532,Calanus_australis_ott234328,Calanus_chilensis_ott234329,Calanus_simillimus_ott234330,Calanus_propinquus_ott276447,Calanus_sinicus_ott512929,Calanus_agulhensis_ott575842,(Calanus_marshallae_glacialis_ott824207)Calanus_marshallae_ott582314,Calanus_jashnovi_ott957987,(Calanus_pacificus_californicus_ott1017711,Calanus_pacificus_oceanicus_ott1017712)Calanus_pacificus_ott977889,Calanus_helgolandicus_ott1089875,Calanus_hyperboreus_ott1089876,Calanus_dorsalis_ott2957019,Calanus_aculeatus_ott2957024,Calanus_torticornis_ott2957028,Calanus_longicaudatus_ott7693860)Calanus_ott580716,(Mesocalanus_lighti_ott196829,Mesocalanus_tenuicornis_ott619908)Mesocalanus_ott752783)mrcaott16150ott196829,((Cosmocalanus_darwinii_ott340125,Cosmocalanus_caroli_ott2957014)Cosmocalanus_ott340123,((Nannocalanus_minor_Type_II_ott561277,Nannocalanus_minor_Type_I_ott561283)Nannocalanus_minor_ott561275,Nannocalanus_elegans_ott2957042)Nannocalanus_ott561272)mrcaott340125ott561277)mrcaott16150ott340125,(Neocalanus_robustior_ott447358,Neocalanus_gracilis_ott911227)mrcaott447358ott911227)mrcaott6062ott16150,(Canthocalanus_pauper_ott360383)Canthocalanus_ott360378,(Ctenocalanus_citer_ott619906,Ctenocalanus_vanus_ott880085,Ctenocalanus_campaneri_ott2957038,Ctenocalanus_heronae_ott2957039,Ctenocalanus_tageae_ott2957040)Ctenocalanus_ott619907,(Limnocalanus_johanseni_ott904208,Limnocalanus_macrurus_ott1067658)Limnocalanus_ott1067667,(Undinula_vulgaris_ott972742,Undina_inornata_ott5520816,Undina_longipes_ott5520818,Bertalda_vulgaris_ott7693862)Undinula_ott972741,(Metranura_typica_ott4676217)Metranura_ott4676216,'Calanidae sp. NJGS-43 ott7114138')Calanidae_ott461532,((((Elenacalanus_princeps_ott32421,Elenacalanus_sverdrupi_ott2957629,Elenacalanus_eltaninae_ott2957631,Elenacalanus_inflatus_ott2957632,Elenacalanus_tageae_ott7114305)Elenacalanus_ott5298199,(Bathycalanus_unicornis_ott2957626,(Bathycalanus_richardi_ott2957627,Bathycalanus_adornatus_ott7114297,Bathycalanus_bradyi_ott7114298,Bathycalanus_milleri_ott7114301)mrcaott2957627ott7114297,Bathycalanus_eximius_ott2957630,Bathycalanus_bucklinae_ott7114299,Bathycalanus_dentatus_ott7114300,Bathycalanus_pustulosus_ott7114302,Bathycalanus_tumidus_ott7114303,Bathycalanus_serricaudatus_ott7693913)Bathycalanus_ott196670)mrcaott32421ott2957626,(Megacalanus_princeps_ott985777,(Megacalanus_ericae_ott7114306,Megacalanus_frosti_ott7114307)mrcaott7114306ott7114307)mrcaott985777ott7114306)mrcaott32421ott985777,((Bradycalanus_sarsi_ott373478,Bradycalanus_gigas_ott2957641,(Bradycalanus_pseudotypicus_enormis_ott5791642)Bradycalanus_pseudotypicus_ott2957640,Bradycalanus_abyssicolus_ott7114304)Bradycalanus_ott504529,Megacalanus_typicus_ott2957637)mrcaott373478ott2957637,Megacalanus_ohmani_ott7114308)Megacalanidae_ott985696)mrcaott6062ott32421,(((((Calocalanus_plumulosus_ott102932,(Calocalanus_pavo_ott102941,Calocalanus_tenuis_ott2957745)mrcaott102941ott2957745)mrcaott102932ott102941,Calocalanus_parelongatus_ott2956362,Calocalanus_longisetosus_ott2956363,Calocalanus_paracontractus_ott2956364,Calocalanus_pavoninus_ott2956365,Calocalanus_vitjazi_ott2956366,Calocalanus_elegans_ott2956367,Calocalanus_vinogradovi_ott2956368,Calocalanus_neptunus_ott2956369,Calocalanus_dellacrocei_ott2956370,Calocalanus_vivesei_ott2956371,((Calocalanus_styliremis_ott2956372,Calocalanus_curtus_ott2956386)mrcaott2956372ott2956386,Calocalanus_minutus_ott2956399)mrcaott2956372ott2956399,Calocalanus_plumatus_ott2956373,Calocalanus_monospinus_ott2956374,Calocalanus_sayademalja_ott2956375,Calocalanus_beklemishevi_ott2956376,Calocalanus_spinosus_ott2956377,Calocalanus_omaniensis_ott2956378,Calocalanus_namibiensis_ott2956379,Calocalanus_gresei_ott2956380,Calocalanus_gracilis_ott2956381,Calocalanus_fusiformis_ott2956382,Calocalanus_contractus_ott2956383,Calocalanus_elongatus_ott2956384,Calocalanus_lomonosovi_ott2956385,Calocalanus_tenuiculus_ott2956387,Calocalanus_africanus_ott2956388,Calocalanus_alboranus_ott2956389,Calocalanus_nanus_ott2956390,Calocalanus_antarcticus_ott2956391,Calocalanus_adriaticus_ott2956392,Calocalanus_indicus_ott2956393,Calocalanus_fiolenti_ott2956394,Calocalanus_atlanticus_ott2956396,Calocalanus_longifurca_ott2956397,Calocalanus_pubes_ott2956398,Calocalanus_aculeatus_ott2956400,Calocalanus_pseudocontractus_ott2956401,Calocalanus_regini_ott2956402,Calocalanus_pyriformis_ott2956403,Calocalanus_minor_ott2956404,Calocalanus_latus_ott2956405,Calocalanus_equalicauda_ott2956406,Calocalanus_longispinus_ott2956407,Calocalanus_ovalis_ott2956408)Calocalanus_ott102940)Calocalanidae_ott102939,((Paracalanus_denudatus_ott196835,((((Acrocalanus_monachus_ott747108,(Acrocalanus_andersoni_ott2955317,Acrocalanus_gibber_ott2955318)mrcaott2955317ott2955318)mrcaott747108ott2955317,Acrocalanus_gracilis_ott2955321)mrcaott747108ott2955321,Acrocalanus_gardineri_ott2955319,Acrocalanus_longicornis_ott2955323)Acrocalanus_ott171574,(Bestiolina_similis_ott1081264,Bestiolina_inermis_ott2955322,Bestiolina_coreana_ott4676148,Bestiolina_sinica_ott4676149,Bestiolina_amoyensis_ott4676150,Bestiolina_zeylonica_ott4676152,Bestiolina_arabica_ott4676153,Bestiolina_mexicana_ott7114311,Bestiolina_sarae_ott7693919)Bestiolina_ott182138)mrcaott747108ott1081264)mrcaott196835ott747108,(Parvocalanus_crassirostris_ott350911,Parvocalanus_serratipes_ott2955332,Parvocalanus_dubia_ott2955333,Parvocalanus_latus_ott2955341,Parvocalanus_elegans_ott2955343,Parvocalanus_scotti_ott2955345,Parvocalanus_leei_ott5781483)Parvocalanus_ott1004286,Paracalanus_aculeatus_ott350912,Paracalanus_parvus_ott851330,((Delibus_nudus_ott2955320,Delibus_sewelli_ott2957837)Delibus_ott2957799,(Paracalanus_quasimodo_ott2955329,Paracalanus_indicus_ott2955334,Paracalanus_tropicus_ott2955339)mrcaott2955329ott2955334)mrcaott2955320ott2955329,Paracalanus_pygmaeus_ott2955325,Paracalanus_campaneri_ott2955327,Paracalanus_intermedius_ott2955330,Paracalanus_mariae_ott2955331,Paracalanus_nanus_ott2955335,Paracalanus_arabiensis_ott2955336,Paracalanus_gracilis_ott2955337,Paracalanus_crassipes_ott2955338,Paracalanus_serrulus_ott2955340,(Pseudoparacalanus_spinifera_ott2957707)Pseudoparacalanus_ott2957708,Paracalanidae_contractus_ott2957726,Paracalanidae_gracilis_ott2957842,Paracalanidae_pavoninus_ott2957843,Paracalanidae_styliremis_ott2957844,Paracalanidae_tenuis_ott2957845,Paracalanidae_monospinus_ott2957846,'Paracalanus aff. indicus AC-2013 ott5092288',Paracalanus_parvus_environmental_sample_ott5092291,Paracalanidae_environmental_sample_ott5756296)Paracalanidae_ott350914)mrcaott102932ott196835,((Mecynocera_clausi_ott360387,Mecynocera_gracilis_ott2955267)Mecynocera_ott360382)Mecynoceridae_ott885046)mrcaott102932ott360387)mrcaott6062ott102932,(((Temorites_brevis_ott1026243,Temorites_similis_ott2957277,Temorites_longicornis_ott2957278,Temorites_spinifera_ott2957279,Temorites_elongata_ott2957280,Temorites_michelae_ott2957281,Temorites_discoveryae_ott2957282,Temorites_sarsi_ott2957283,Temorites_minor_ott2957285,Temorites_elegans_ott2957286,Temorites_regalis_ott2957292,Temorites_unispina_ott2957295,Temorites_intermedia_ott2957299,Temorites_kanaevae_ott2957301,Temorites_longiseta_ott2957303)Temorites_ott500328,(Zenkevitchiella_abyssalis_ott2957289,Zenkevitchiella_atlantica_ott2957291,Zenkevitchiella_crassa_ott2957293,Zenkevitchiella_tridentae_ott2957294)Zenkevitchiella_ott2957290,(Alloiopodus_pinguis_ott4676390)Alloiopodus_ott4676389,(Temoropsis_simplex_ott5781494)Temoropsis_ott5756301)Bathypontiidae_ott1026245,((Fosshagenia_suarezi_ott2957761,Fosshagenia_ferrarii_ott2957792)Fosshagenia_ott2957762)Fosshageniidae_ott2957722)mrcaott1026243ott2957761)mrcaott6062ott1026243,(((Pareucalanus_attenuatus_ott168715,Pareucalanus_parki_ott330938,Pareucalanus_langae_ott691643,Pareucalanus_sewelli_ott691646,Pareucalanus_peruanus_ott2956013,Pareucalanus_smithae_ott5781504)Pareucalanus_ott168714,(Subeucalanus_flemingeri_ott286537,Subeucalanus_pileatus_ott469874,Subeucalanus_subcrassus_ott691647,Subeucalanus_subtenuis_ott874496,Subeucalanus_monachus_ott874499,Subeucalanus_crassus_ott874504,Subeucalanus_longiceps_ott900790,Subeucalanus_mucronatus_ott1050230,Subeucalanus_dentatus_ott2956012)Subeucalanus_ott691642,((Eucalanus_bungii_bungii_ott290756)Eucalanus_bungii_ott290755,Eucalanus_hyalinus_ott509700,Eucalanus_inermis_ott691639,Eucalanus_spinifer_ott691640,Eucalanus_pseudattenuatus_ott829050,Eucalanus_subtenuis_ott829052,Eucalanus_californicus_ott874497,Eucalanus_elongatus_ott874505,Eucalanus_muticus_ott2955999)Eucalanus_ott966229)mrcaott168715ott286537,(Rhincalanus_rostrifrons_ott691644,Rhincalanus_nasutus_ott691645,Rhincalanus_cornutus_ott874498,Rhincalanus_gigas_ott1002732)Rhincalanus_ott1002733)Eucalanidae_ott290742)mrcaott6062ott168715,((((((Undeuchaeta_plumosa_ott17168,Undeuchaeta_major_ott434175,Undeuchaeta_intermedia_ott2956831,Undeuchaeta_incisa_ott2956832,Undeuchaeta_japonica_ott2956833)Undeuchaeta_ott17170,((Euchaeta_longicornis_ott24226,Euchaeta_media_ott426089,Euchaeta_acuta_ott550303,Euchaeta_indica_ott550305,Euchaeta_rimana_ott550307,Euchaeta_acutifrons_ott638704,Euchaeta_plana_ott646802,Euchaeta_concinna_ott829054,Euchaeta_marina_ott829056,Euchaeta_marinella_ott2957057,Euchaeta_spinosa_ott2957058,Euchaeta_tenuis_ott2957060,Euchaeta_paraconcinna_ott2957061,Euchaeta_pubera_ott2957067,Euchaeta_paraacuta_ott2957102,Euchaeta_wrighti_ott2957119,Euchaeta_magniloba_ott2957154)Euchaeta_ott469756,(Paraeuchaeta_biloba_ott105684,((((Paraeuchaeta_rasa_ott115610,Paraeuchaeta_polaris_ott1021643)mrcaott115610ott1021643,Paraeuchaeta_barbata_ott684883)mrcaott115610ott684883,Paraeuchaeta_glacialis_ott572069)mrcaott115610ott572069,Paraeuchaeta_antarctica_ott395694,Paraeuchaeta_similis_ott2957105)mrcaott115610ott395694,Paraeuchaeta_media_ott196831,Paraeuchaeta_rubra_ott411346,Paraeuchaeta_norvegica_ott423794,Paraeuchaeta_pseudotonsa_ott565751,Paraeuchaeta_russelli_ott995673,Paraeuchaeta_hebes_ott1083860,Paraeuchaeta_wilsoni_ott2957059,Paraeuchaeta_bisinuata_ott2957062,Paraeuchaeta_rubicunda_ott2957063,Paraeuchaeta_triloba_ott2957064,Paraeuchaeta_bradyi_ott2957065,Paraeuchaeta_propinqua_ott2957066,Paraeuchaeta_hansenii_ott2957068,Paraeuchaeta_vervoorti_ott2957069,Paraeuchaeta_megaloba_ott2957070,Paraeuchaeta_abyssalis_ott2957071,Paraeuchaeta_robusta_ott2957072,Paraeuchaeta_scopaeorhina_ott2957073,Paraeuchaeta_tumidula_ott2957074,Paraeuchaeta_ovata_ott2957076,Paraeuchaeta_euryrhina_ott2957077,Paraeuchaeta_philippii_ott2957078,Paraeuchaeta_longisetosa_ott2957079,Paraeuchaeta_sutherlandii_ott2957080,Paraeuchaeta_oceana_ott2957081,Paraeuchaeta_eltaninae_ott2957082,Paraeuchaeta_trunculosa_ott2957083,Paraeuchaeta_guttata_ott2957084,Paraeuchaeta_arabica_ott2957085,Paraeuchaeta_anfracta_ott2957086,Paraeuchaeta_haswelli_ott2957087,Paraeuchaeta_tuberculata_ott2957089,Paraeuchaeta_kurilensis_ott2957090,Paraeuchaeta_bulbirostris_ott2957091,Paraeuchaeta_flava_ott2957092,Paraeuchaeta_californica_ott2957093,Paraeuchaeta_pubescens_ott2957094,Paraeuchaeta_tonsa_ott2957095,Paraeuchaeta_gracilicauda_ott2957096,Paraeuchaeta_calva_ott2957097,Paraeuchaeta_plaxiphora_ott2957098,Paraeuchaeta_rotundirostris_ott2957100,Paraeuchaeta_confusa_ott2957101,Paraeuchaeta_malayensis_ott2957104,Paraeuchaeta_birostrata_ott2957106,Paraeuchaeta_elongata_ott2957107,Paraeuchaeta_pavlovskii_ott2957108,Paraeuchaeta_grandiremis_ott2957109,Paraeuchaeta_perplexa_ott2957110,Paraeuchaeta_brevirostris_ott2957112,Paraeuchaeta_orientalis_ott2957113,Paraeuchaeta_plicata_ott2957114,Paraeuchaeta_erebi_ott2957115,Paraeuchaeta_modesta_ott2957117,Paraeuchaeta_abyssaloides_ott2957118,Paraeuchaeta_comosa_ott2957120,Paraeuchaeta_implicata_ott2957121,Paraeuchaeta_copleyae_ott2957122,Paraeuchaeta_hastata_ott2957123,Paraeuchaeta_prudens_ott2957124,Paraeuchaeta_gracilis_ott2957125,Paraeuchaeta_abrikosovi_ott2957126,Paraeuchaeta_diadema_ott2957127,Paraeuchaeta_incisa_ott2957128,Paraeuchaeta_exigua_ott2957129,Paraeuchaeta_paraprudens_ott2957131,Paraeuchaeta_investigatoris_ott2957135,Paraeuchaeta_aequatorialis_ott2957137,Paraeuchaeta_simplex_ott2957138,Paraeuchaeta_tycodesma_ott2957139,Paraeuchaeta_austrina_ott2957140,Paraeuchaeta_oculata_ott2957142,Paraeuchaeta_vorax_ott2957143,Paraeuchaeta_prima_ott2957144,Paraeuchaeta_abbreviata_ott2957146,Paraeuchaeta_sarsi_ott2957149,Paraeuchaeta_parvula_ott2957151,Paraeuchaeta_plumifera_ott2957152,Paraeuchaeta_sesquipedalis_ott2957156,Paraeuchaeta_eminens_ott2957157,Paraeuchaeta_affinis_ott2957158,Paraeuchaeta_dactylifera_ott2957159,Paraeuchaeta_weberi_ott2957160,Paraeuchaeta_altibulla_ott2957161,Paraeuchaeta_scotti_ott2957163,Paraeuchaeta_sibogae_ott2957164,Paraeuchaeta_alaminae_ott2957165,Paraeuchaeta_papilliger_ott2957166,Paraeuchaeta_tridentata_ott2957168,Paraeuchaeta_regalis_ott2957169,Paraeuchaeta_subtilirostris_ott2957170,Paraeuchaeta_parabbreviata_ott2957171,Paraeuchaeta_sesguipedalis_ott7693905)Paraeuchaeta_ott265967,Euchaetidae_sp._BOLD_AAI6142_ott5756306)Euchaetidae_ott351056)mrcaott17168ott24226,(Aetideus_acutus_ott28000,Aetideus_armatus_ott534421,Aetideus_pacificus_ott642167,Aetideus_mediterraneus_ott2956821,Aetideus_bradyi_ott2956822,Aetideus_giesbrechti_ott2956823,Aetideus_arcuatus_ott2956824,Aetideus_divergens_ott2956825,Aetideus_truncatus_ott2956826,Aetideus_australis_ott2956827,Aetideus_pseudarmatus_ott2956829,Aetideus_mexicanus_ott2956830,Aetideus_sp._Co183.3.2_ott5335570,Paraetideus_armatus_ott6189551)Aetideus_ott642166,((Euchirella_amoena_ott33708,Euchirella_rostrata_ott61585,Euchirella_rostromagna_ott464816,Euchirella_pulchra_ott476308,Euchirella_bitumida_ott476314,Euchirella_curticauda_ott476316,Euchirella_messinensis_ott959887,Euchirella_formosa_ott2956780,Euchirella_bella_ott2956781,Euchirella_orientalis_ott2956782,Euchirella_truncata_ott2956784,Euchirella_venusta_ott2956785,Euchirella_indica_ott2956787,Euchirella_paulinae_ott2956789,Euchirella_pseudotruncata_ott2956790,Euchirella_splendens_ott2956791,Euchirella_galeata_ott2956792,Euchirella_speciosa_ott2956794,Euchirella_maxima_ott2956797,Euchirella_unispina_ott2956798,Euchirella_similis_ott2956799,Euchirella_pseudopulchra_ott2956800,Euchirella_lisettae_ott2956802,Euchirella_grandicornis_ott2956804,'Euchirella sp. VFS-2016 ott5931546')Euchirella_ott839112,((Aetideopsis_carinata_ott115604,Aetideopsis_minor_ott350360,Aetideopsis_rostrata_ott350362,Aetideopsis_multiserrata_ott1052867,Aetideopsis_tumorosa_ott2956834,Aetideopsis_browsei_ott2956835,Aetideopsis_rhinoceros_ott2956840,Aetideopsis_antarctica_ott2956842,Aetideopsis_orientalis_ott2956844,Aetideopsis_cristata_ott2956846,Aetideopsis_albatrossae_ott2956847,Aetideopsis_retusa_ott2956848,Aetideopsis_tumerosa_ott7693838)Aetideopsis_ott1052869,(Chiridius_obtusifrons_ott115606,Chiridius_gracilis_ott517253,Chiridius_armatus_ott546180,Chiridius_poppei_ott821539,Chiridius_polaris_ott2956724,Chiridius_molestus_ott2956726,Chiridius_mexicanus_ott2956727,Chiridius_longispinus_ott2956730,Chiridius_brevispinis_ott7693842)Chiridius_ott821540)mrcaott115604ott115606,(Gaetanus_armiger_ott196824,Gaetanus_simplex_ott272851,Gaetanus_variabilis_ott272853,Gaetanus_minor_ott476306,Gaetanus_brevispinus_ott476310,Gaetanus_kruppii_ott589854,Gaetanus_minutus_ott951691,Gaetanus_miles_ott959885,Gaetanus_tenuispinus_ott1002731,Gaetanus_brevicaudatus_ott2956731,Gaetanus_pileatus_ott2956733,Gaetanus_curvicornis_ott2956734,Gaetanus_brevicornis_ott2956735,Gaetanus_pseudolatifrons_ott2956736,Gaetanus_brevirostris_ott2956737,Gaetanus_latifrons_ott2956738,Gaetanus_divergens_ott2956741,Gaetanus_minispinus_ott2956742,Gaetanus_glacialis_ott2956744,Gaetanus_pungens_ott2956746,Gaetanus_inermis_ott2956748,Gaetanus_denticulatus_ott2956749,Gaetanus_brachyurus_ott2956750,Gaetanus_robustus_ott2956752,Gaetanus_milnes_ott2956753,Gaetanus_rubellus_ott2956757,Gaetanus_environmental_sample_ott5756309,Gaetanus_microcanthus_ott7693845)Gaetanus_ott778217)mrcaott33708ott115604,(Pseudaetideus_armatus_ott431947)Pseudaetideus_ott431948,(Chiridiella_pacifica_ott476299,Chiridiella_abyssalis_ott591456,Chiridiella_trihamata_ott2956805,Chiridiella_smoki_ott2956806,Chiridiella_chainae_ott2956807,Chiridiella_brooksi_ott2956808,Chiridiella_subaequalis_ott2956809,Chiridiella_reductella_ott2956810,Chiridiella_kuniae_ott2956811,Chiridiella_brachydactyla_ott2956812,Chiridiella_megadactyla_ott2956813,Chiridiella_sarsi_ott2956814,Chiridiella_gibba_ott2956815,Chiridiella_atlantica_ott2956816,Chiridiella_macrodactyla_ott2956817,Chiridiella_bichela_ott2956818,Chiridiella_bispinosa_ott2956819,Chiridiella_ovata_ott2956820)Chiridiella_ott591455,(Bradyidius_angustus_ott807387,Bradyidius_plinioi_ott2956758,Bradyidius_spinifer_ott2956759,Bradyidius_saanichi_ott2956760,Bradyidius_tropicus_ott2956761,Bradyidius_luluae_ott2956762,Bradyidius_pacificus_ott2956763,Bradyidius_curtus_ott2956764,Bradyidius_rakuma_ott2956766,Bradyidius_subarmatus_ott2956767,Bradyidius_similis_ott2956768,Bradyidius_armatus_ott2956770,Bradyidius_arnoldi_ott2956771,Bradyidius_hirsutus_ott2956772,Bradyidius_styliformis_ott2956773,Bradyidius_capax_ott2956778)Bradyidius_ott550412,(Parabradyidius_spinibasis_ott2956765,Parabradyidius_angelikae_ott4676383)Parabradyidius_ott4676381,(Pseudotharybis_dentatus_ott2956774,Pseudotharybis_brevispinus_ott2956776,Pseudotharybis_robustus_ott2956777,Pseudotharybis_zetlandicus_ott2956920,Pseudotharybis_magnus_ott2956951,Pseudotharybis_polaris_ott2956953)Pseudotharybis_ott2956909,(Paivella_inaciae_ott2956828,Paivella_naporai_ott2956939)Paivella_ott2956937,(Pseudochirella_spectabilis_ott2956851,Pseudochirella_obesa_ott2956852,Pseudochirella_obtusa_ott2956859,Pseudochirella_limata_ott2956868,Pseudochirella_batillipa_ott2956874,Pseudochirella_calcarata_ott2956875,Pseudochirella_vulgaris_ott2956876,Pseudochirella_cryptospina_ott2956877,Pseudochirella_dubia_ott2956883,Pseudochirella_lobata_ott2956896,Pseudochirella_scopularis_ott2956899,Pseudochirella_mariana_ott2956900,Pseudochirella_notacantha_ott2956901,Pseudochirella_spinosa_ott2956902,Pseudochirella_bilobata_ott2956903,Pseudochirella_divaricata_ott2956904,Pseudochirella_gibbera_ott2956905,Pseudochirella_dentata_ott2956906,Pseudochirella_mawsoni_ott2956907,Pseudochirella_pustulifera_ott2956915,Pseudochirella_formosa_ott2956916,Pseudochirella_hirsuta_ott2956917,Pseudochirella_major_ott2956919,Pseudochirella_bowmani_ott2956931,Pseudochirella_vervoorti_ott2956956,Pseudochirella_tanakai_ott2956957,Pseudochirella_semispina_ott2956960,Pseudochirella_accepta_ott2956964,Pseudochirella_pacifica_ott2956965,Pseudochirella_palliata_ott2956975)Pseudochirella_ott2956850,(Pseudeuchaeta_brevicauda_ott2956853,Pseudeuchaeta_arctica_ott2956855,Pseudeuchaeta_spinata_ott2956856,Pseudeuchaeta_magna_ott2956858,Pseudeuchaeta_acuticornis_ott2956887,Pseudeuchaeta_major_ott2956955,Pseudeuchaeta_flexuosa_ott2956966,Pseudeuchaeta_vulgaris_ott7693848)Pseudeuchaeta_ott2956854,(Senecella_calanoides_ott2956860,Senecella_siberica_ott2956861)Senecella_ott2956857,(Pseudoothrix_anatina_ott2956863)Pseudoothrix_ott2956864,(Bradyetes_pacificus_ott2956865,Bradyetes_inermis_ott2956888,Bradyetes_matthei_ott2956891,Bradyetes_weddellanus_ott2956892,Bradyetes_curvicornis_ott2956898,Bradyetes_florens_ott2956954)Bradyetes_ott2956866,(Chirundina_antarctica_ott2956869,Chirundina_streetsii_ott2956871,Chirundina_alaskaensis_ott2956959,Chirundina_indica_ott2956962)Chirundina_ott2956870,(Jaschnovia_brevis_ott2956872,Jaschnovia_tolli_ott2956963)Jaschnovia_ott2956873,(Paracomantenna_minor_ott2956878,Paracomantenna_wishnerae_ott2956884,Paracomantenna_gracilis_ott2956886,Paracomantenna_goi_ott2956938,Paracomantenna_magalyae_ott2956940,Paracomantenna_profunda_ott7693846)Paracomantenna_ott2956885,(Lutamator_hurleyi_ott2956881,Lutamator_elegans_ott2956934,Lutamator_paradiseus_ott2956944)Lutamator_ott2956882,(Batheuchaeta_enormis_ott2956889,Batheuchaeta_gurjanovae_ott2956913,Batheuchaeta_tuberculata_ott2956922,Batheuchaeta_lamellata_ott2956923,Batheuchaeta_antarctica_ott2956924,Batheuchaeta_pubescens_ott2956925,Batheuchaeta_peculiaris_ott2956926,Batheuchaeta_anomala_ott2956927,Batheuchaeta_heptneri_ott2956928)Batheuchaeta_ott2956890,(Sursamucro_spinatus_ott2956893)Sursamucro_ott2956894,(Azygokeras_columbiae_ott2956897)Azygokeras_ott2956895,(Crassantenna_comosa_ott2956910,Crassantenna_mimorostrata_ott2956974)Crassantenna_ott2956911,(Comantenna_recurvata_ott2956912,Comantenna_curtisetosa_ott2956941,Comantenna_crassa_ott2956942,Comantenna_gesinae_ott2956947,Comantenna_brevicornis_ott2956948)Comantenna_ott2956879,(Chirundinella_magna_ott2956921)Chirundinella_ott2956880,(Valdiviella_brodskyi_ott2956967,Valdiviella_brevicornis_ott2956968,Valdiviella_ignota_ott2956969,Valdiviella_imperfecta_ott2956970,Valdiviella_oligarthra_ott2956971,Valdiviella_minor_ott2956972,Valdiviella_insignis_ott2956973)Valdiviella_ott2956862,(Gaidiopsis_crassirostris_ott4676374)Gaidiopsis_ott4676373,(Mesocomantenna_spinosa_ott4676378)Mesocomantenna_ott4676377,(Pterochirella_tuerkayi_ott4676380)Pterochirella_ott4676379,(Prolutamator_minor_ott4676385,Prolutamator_hadalis_ott4676386,Prolutamator_pseudohadalis_ott7693847)Prolutamator_ott4676384,Plagiopus_ott5092309,'Aetideidae sp. LCS_11 ott7114132')mrcaott17168ott28000,((((Pseudocalanus_elongatus_ott265969,Pseudocalanus_moultoni_ott527428)mrcaott265969ott527428,((Pseudocalanus_newmani_ott527427,Pseudocalanus_acuspes_ott922394)mrcaott527427ott922394,Pseudocalanus_mimus_ott875564)mrcaott527427ott875564,Pseudocalanus_minutus_ott757630,Pseudocalanus_clausii_ott2957173,Pseudocalanus_minor_ott2957174,Streptocalanus_typicus_ott4676369,Pseudocalanus_major_ott7114188,Pseudocalanus_moultani_ott7693872)Pseudocalanus_ott527425,(Drepanopus_bispinosus_ott604718,Drepanopus_forcipatus_ott972744,Drepanopus_sp._BOLD_AAI6138_ott1067668,Ktenostreptus_costulatus_ott5006082,Ktenostreptus_lankaensis_ott5006083,Ktenostreptus_anderssoni_ott5006084,Ktenostreptus_debilis_ott5006085,Ktenostreptus_rugulosus_ott5006086,Ktenostreptus_specularis_ott5006087,Ktenostreptus_calcaratus_ott5006088,Ktenostreptus_acceptus_ott5006089,Ktenostreptus_centrurus_ott5006090,Drepanopus_bungei_ott5092305,Drepanopus_pectinatus_ott5092306,Ktenostreptus_annulipes_ott6182350)Drepanopus_ott972743)mrcaott265969ott604718,((((Clausocalanus_farrani_ott396485,Clausocalanus_jobei_ott1044901)mrcaott396485ott1044901,((Clausocalanus_laticeps_ott398907,Clausocalanus_mastigophorus_ott775009)mrcaott398907ott775009,(Clausocalanus_lividus_ott398919,Clausocalanus_ingens_ott774989)mrcaott398919ott774989)mrcaott398907ott398919)mrcaott396485ott398907,(Clausocalanus_brevipes_ott398839,(Clausocalanus_arcuicornis_ott757627,Clausocalanus_parapergens_ott775010)mrcaott757627ott775010,Clausocalanus_pergens_ott1044903)mrcaott398839ott757627,Clausocalanus_minor_ott922393,Clausocalanus_paululus_ott1044902)mrcaott396485ott398839,Clausocalanus_furcatus_ott775008,Clausocalanus_dubius_ott2957178)Clausocalanus_ott757628,(Microcalanus_pygmaeus_ott900783,Microcalanus_pusillus_ott2957172)Microcalanus_ott900785,(Farrania_frigida_ott2957695,Farrania_pacifica_ott2957699,Farrania_oblonga_ott2957803,Farrania_lyra_ott2957804,Farrania_orba_ott2957805)Farrania_ott2957696,(Spicipes_nanseni_ott2957801)Spicipes_ott2957802,(Peniculoides_secundus_ott6189557)Peniculoides_ott6189556)Clausocalanidae_ott757629)mrcaott17168ott265969,((Scaphocalanus_echinatus_ott17171,Scaphocalanus_brevicornis_ott18546,Scaphocalanus_sp._2012JH103_ott196818,Scaphocalanus_magnus_ott423802,Scaphocalanus_brevirostris_ott434173,Scaphocalanus_acrocephalus_ott875096,Scaphocalanus_polaris_ott875107,Scaphocalanus_major_ott1002693,Scaphocalanus_cristatus_ott2956023,Scaphocalanus_similis_ott2956043,Scaphocalanus_acutocornis_ott2956148,Scaphocalanus_californicus_ott2956149,Scaphocalanus_medius_ott2956150,Scaphocalanus_subelongatus_ott2956151,Scaphocalanus_affinis_ott2956155,Scaphocalanus_invalidus_ott2956156,Scaphocalanus_paraustralis_ott2956158,Scaphocalanus_subbrevicornis_ott2956160,Scaphocalanus_subcurtus_ott2956161,Scaphocalanus_impar_ott2956162,Scaphocalanus_parantarcticus_ott2956168,Scaphocalanus_somaliensis_ott2956169,Scaphocalanus_australis_ott2956170,Scaphocalanus_emine_ott2956171,Scaphocalanus_vervoorti_ott2956172,Scaphocalanus_acuminatus_ott2956173,Scaphocalanus_difficilis_ott2956174,Scaphocalanus_insignis_ott2956176,Scaphocalanus_elongatus_ott2956178,Scaphocalanus_obscurus_ott2956179,Scaphocalanus_pseudobrevirostris_ott2956180,Scaphocalanus_farrani_ott2956181,Scaphocalanus_amplius_ott2956183,Scaphocalanus_insolitus_ott2956184,Scaphocalanus_gracilicaudatus_ott2956186,Scaphocalanus_antarcticus_ott2956187,Scaphocalanus_elegans_ott2956188,Scaphocalanus_obtusifrons_ott7693957)Scaphocalanus_ott423803,(((Scolecithrix_danae_ott27995,Scolecithrix_bradyi_ott196666,Scolecithrix_longirostris_ott2956020,Scolecithrix_ingolfi_ott2956025,Scolecithrix_obscura_ott2956030,Scolecithrix_aequalis_ott2956031,Scolecithrix_borealis_ott2956034,Scolecithrix_medius_ott2956049,Scolecithrix_magnus_ott2956050,Scolecithrix_romeri_ott2956051,Scolecithrix_grata_ott2956052,Scolecithrix_lobata_ott2956053,Scolecithrix_tumida_ott2956057,Scolecithrix_pacifica_ott2956061)Scolecithrix_ott27994,((Phaenna_spinifera_ott933324,Phaenna_zetlandica_ott2957304,Phaenna_latus_ott5781535,Phaenna_gibbosa_ott5781536)Phaenna_ott605640,(Brachycalanus_atlanticus_ott2956027,Brachycalanus_antarcticus_ott2957349,Brachycalanus_brodskyi_ott2957351,Brachycalanus_rothlisbergi_ott2957352,Brachycalanus_bjornbergae_ott2957353,Brachycalanus_flemingeri_ott2957379,Brachycalanus_ordinarius_ott2957395,Brachycalanus_minutus_ott2957417)Brachycalanus_ott2957350,(Xanthocalanus_globiceps_ott2956185,Xanthocalanus_serratus_ott2957307,Xanthocalanus_echinatus_ott2957309,Xanthocalanus_claviger_ott2957310,Xanthocalanus_crassirostris_ott2957311,Xanthocalanus_brevicornis_ott2957313,Xanthocalanus_irritans_ott2957314,Xanthocalanus_tenuiserratus_ott2957315,Xanthocalanus_quasiprofundus_ott2957316,Xanthocalanus_profundus_ott2957317,Xanthocalanus_pectinatus_ott2957318,Xanthocalanus_elegans_ott2957319,Xanthocalanus_rotundus_ott2957321,Xanthocalanus_gracilis_ott2957322,Xanthocalanus_alvinae_ott2957324,Xanthocalanus_polarsternae_ott2957325,Xanthocalanus_pavlovskii_ott2957326,Xanthocalanus_impar_ott2957333,Xanthocalanus_harpagatus_ott2957335,Xanthocalanus_legatus_ott2957337,Xanthocalanus_kurilensis_ott2957341,Xanthocalanus_spinodenticulatus_ott2957342,Xanthocalanus_dilatus_ott2957344,Xanthocalanus_minor_ott2957346,Xanthocalanus_hispidus_ott2957348,Xanthocalanus_oculatus_ott2957354,Xanthocalanus_longispinus_ott2957358,Xanthocalanus_pinguis_ott2957359,Xanthocalanus_fallax_ott2957360,Xanthocalanus_pulcher_ott2957361,Xanthocalanus_simplex_ott2957363,Xanthocalanus_robustus_ott2957366,Xanthocalanus_mixtus_ott2957368,Xanthocalanus_macilenta_ott2957369,Xanthocalanus_medius_ott2957371,Xanthocalanus_cornifer_ott2957376,Xanthocalanus_hirtipes_ott2957377,Xanthocalanus_typicus_ott2957382,Xanthocalanus_validus_ott2957383,Xanthocalanus_subbrevicornis_ott2957384,Xanthocalanus_incertus_ott2957386,Xanthocalanus_subagilis_ott2957387,Xanthocalanus_obtusus_ott2957388,Xanthocalanus_agilis_ott2957390,Xanthocalanus_smithae_ott2957392,Xanthocalanus_muticus_ott2957397,Xanthocalanus_propinquus_ott2957398,Xanthocalanus_alterus_ott2957400,Xanthocalanus_marlyae_ott2957409,Xanthocalanus_tenuiremis_ott2957410,Xanthocalanus_giesbrechti_ott2957414,Xanthocalanus_penicillatus_ott2957421,Xanthocalanus_squamatus_ott2957422,Xanthocalanus_amabilis_ott2957424,Xanthocalanus_multispinus_ott2957425,Xanthocalanus_antarcticus_ott2957427,Xanthocalanus_meteorae_ott2957428,Xanthocalanus_stewarti_ott2957430)Xanthocalanus_ott2957308,(Onchocalanus_scotti_ott2957323,Onchocalanus_wolfendeni_ott2957336,Onchocalanus_cristogerens_ott2957338,Onchocalanus_subcristatus_ott2957340,Onchocalanus_paratrigoniceps_ott2957374,Onchocalanus_cristatus_ott2957375,Onchocalanus_magnus_ott2957396,Onchocalanus_affinis_ott2957403,Onchocalanus_trigoniceps_ott2957404,Onchocalanus_latus_ott2957405,Onchocalanus_hirtipes_ott2957411)Onchocalanus_ott2957306,(Cornucalanus_robustus_ott2957327,Cornucalanus_sewelli_ott2957329,Cornucalanus_chelifer_ott2957391,Cornucalanus_notabilis_ott2957393,Cornucalanus_simplex_ott2957394,Cornucalanus_indicus_ott2957401)Cornucalanus_ott2957328,(Talacalanus_maximus_ott2957330,Talacalanus_greenii_ott2957332,Talacalanus_calaminus_ott2957334)Talacalanus_ott2957331,(Cephalophanes_tectus_ott2957370,Cephalophanes_refulgens_ott2957381,Cephalophanes_frigidus_ott2957406)Cephalophanes_ott2957373,(Hetermalla_dubia_ott2957413)Hetermalla_ott2957412,(Phaennocalanus_unispinosus_ott4676352)Phaennocalanus_ott4676351,(Kirnesius_groenlandicus_ott4676354)Kirnesius_ott4676353)Phaennidae_ott978909)mrcaott27995ott933324,((Diaixis_hibernica_ott196659,Diaixis_pygmaea_ott496387,Diaixis_gambiensis_ott2957431,Diaixis_helenae_ott2957432,Diaixis_tridentata_ott2957433,Diaixis_centrura_ott2957434,Diaixis_asymmetrica_ott2957436,Diaixis_trunovi_ott2957437,Diaixis_pigmaea_ott7693874)Diaixis_ott32420,(Anawekia_robusta_ott2957438,Anawekia_spinosa_ott2957442,Anawekia_bilobata_ott2957443)Anawekia_ott2957439,(Ranthaxus_vermifiormis_ott2957440,Ranthaxus_vermiformis_ott7693875)Ranthaxus_ott2957441,(Procenognatha_semisensata_ott2957444)Procenognatha_ott2957445,(Sensiava_longiseta_ott4676362,Sensiava_peculiaris_ott5781490,Sensiava_secunda_ott5781491)Sensiava_ott4676361,(Xancithrix_ohmani_ott5520797)Xancithrix_ott5334019,(Thoxancalanus_spinatus_ott5781492)Thoxancalanus_ott5756300,(Vensiasa_incerta_ott6189559)Vensiasa_ott6189558)Diaixidae_ott978911)mrcaott27995ott196659,(Lophothrix_frontalis_ott104043,Lophothrix_humilifrons_ott959883,Lophothrix_latipes_ott2956014,Lophothrix_quadrispinosa_ott2956140,Lophothrix_varicans_ott2956141,Lophothrix_similis_ott2956145,Lophothrix_simplex_ott2956146,Lophothrix_indica_ott7693954)Lophothrix_ott17167,(Scottocalanus_rotundatus_ott104069,Scottocalanus_securifrons_ott526696,Scottocalanus_persecans_ott2956024,Scottocalanus_dauglishi_ott2956202,Scottocalanus_helenae_ott2956203,Scottocalanus_corystes_ott2956204,Scottocalanus_longispinus_ott2956205,Scottocalanus_farrani_ott2956207,Scottocalanus_terranovae_ott2956209,Scottocalanus_setosus_ott2956210,Scottocalanus_backusi_ott2956211,Scottocalanus_thori_ott2956213,Scottocalanus_sedatus_ott2956214,Scottocalanus_thomasi_ott2956217,Scottocalanus_investigatoris_ott2956218)Scottocalanus_ott526702,(Scolecithricella_dentata_ott326372,Scolecithricella_minor_ott484754,Scolecithricella_sp._ScOyashio1_ott966224,Scolecithricella_nicobarica_ott1002691,Scolecithricella_longispinosa_ott1076908,Scolecithricella_vittata_ott2956018,Scolecithricella_porrecta_ott2956038,Scolecithricella_subdentata_ott2956039,Scolecithricella_longipes_ott2956042,Scolecithricella_abyssalis_ott2956044,Scolecithricella_marginata_ott2956046,Scolecithricella_longifurca_ott2956056,Scolecithricella_spinacantha_ott2956063,Scolecithricella_paramarginata_ott2956067,Scolecithricella_orientalis_ott2956068,Scolecithricella_ingolfii_ott2956069,Scolecithricella_globulosa_ott2956073,Scolecithricella_maritima_ott2956086,Scolecithricella_avia_ott2956091,Scolecithricella_subvittata_ott2956092,Scolecithricella_vespertina_ott2956093,Scolecithricella_pearsoni_ott2956095,Scolecithricella_unispinosa_ott2956097,Scolecithricella_pacifica_ott2956098,Scolecithricella_grata_ott2956101)Scolecithricella_ott966230,(((Undinella_oblonga_ott526698,Undinella_simplex_ott2957668,Undinella_aculeata_ott2957670,Undinella_frontalis_ott2957671,Undinella_spinifer_ott2957673,Undinella_hampsoni_ott2957674,Undinella_gricei_ott2957675,Undinella_stirni_ott2957676,Undinella_acuta_ott2957679)Undinella_ott526700,(Tharybis_groenlandica_ott933415,Tharybis_neptuni_ott2956015,Tharybis_scaura_ott2957643,Tharybis_megalodactyla_ott2957644,Tharybis_tumidula_ott2957645,Tharybis_altera_ott2957646,Tharybis_macrophthalmoida_ott2957648,Tharybis_pseudomegalodactyla_ott2957650,Tharybis_compacta_ott2957651,Tharybis_asymmetrica_ott2957652,Tharybis_inflata_ott2957653,Tharybis_macrophthalma_ott2957654,Tharybis_fultoni_ott2957655,Tharybis_sagamiensis_ott2957656,Tharybis_shuheiella_ott2957657,Tharybis_angularis_ott2957658,Tharybis_tuberosa_ott2957659,Tharybis_lauta_ott2957663,Tharybis_juhlae_ott2957664,Tharybis_magna_ott2957665,Tharybis_inaequalis_ott2957666,Tharybis_cf._macrophthalma_LM25_ott7114368,Tharybis_sp._LM1_ott7114369)Tharybis_ott933234,(Neoscolecithrix_watersae_ott2956230,Neoscolecithrix_koehleri_ott2956232,Neoscolecithrix_caetanoi_ott2956235,Neoscolecithrix_farrani_ott2956257,Neoscolecithrix_magna_ott2956258,Neoscolecithrix_japonica_ott2956272,Neoscolecithrix_ornata_ott2956273,Neoscolecithrix_borealis_ott2956275,Neoscolecithrix_sp._LM18_ott7114367)Neoscolecithrix_ott2956231,(Rythabis_asymmetrica_ott2957681,Rythabis_schulzi_ott2957683,Rythabis_atlantica_ott2957684,Rythabis_heptneri_ott2957690)Rythabis_ott2957682,(Parundinella_emarginata_ott2957685,Parundinella_dakini_ott2957687,Parundinella_manicula_ott2957688,Parundinella_spinodenticula_ott2957689)Parundinella_ott2957686)Tharybidae_ott1068754,(Scolecitrichopsis_ctenopus_ott2956029,Scolecitrichopsis_pseudoculata_ott2956080,Scolecitrichopsis_alvinae_ott2956226,Scolecitrichopsis_elongatus_ott2956227,Scolecitrichopsis_distinctus_ott2956228,Scolecitrichopsis_difficilis_ott2956252,Scolecitrichopsis_tenuipes_ott2956254,Scolecitrichopsis_spinacantha_ott2956255,Scolecitrichopsis_elenae_ott2956256,Scolecitrichopsis_polaris_ott2957357)Scolecitrichopsis_ott1085735)mrcaott526698ott2956029,(Amallothrix_valida_ott642170,Amallothrix_tenuiserrata_ott2956036,Amallothrix_polaris_ott2956047,Amallothrix_robusta_ott2956048,Amallothrix_valens_ott2956054,Amallothrix_lobophora_ott2956064,Amallothrix_sarsi_ott2956065,Amallothrix_farrani_ott2956070,Amallothrix_tropica_ott2956083,Amallothrix_propinqua_ott2956105,Amallothrix_elephas_ott2956107,Amallothrix_mollis_ott2956108,Amallothrix_paravalida_ott2956109,Amallothrix_curticauda_ott2956110,Amallothrix_aculeata_ott2956111,Amallothrix_falcifer_ott2956115,Amallothrix_aspinosa_ott2956118,Amallothrix_gracilis_ott2956120,Amallothrix_dentipes_ott2956122,Amallothrix_arcuata_ott2956124,Amallothrix_spinata_ott2956125,Amallothrix_pseudoarcuata_ott2956126,Amallothrix_lanceolata_ott2956127,Amallothrix_parafalcifer_ott2956128,Amallothrix_pseudopropinqua_ott2956129,Amallothrix_denticulata_ott2956131,Amallothrix_modica_ott2956132,Amallothrix_obscura_ott2956133,Amallothrix_invenusta_ott2956135,Amallothrix_timida_ott2956138)Amallothrix_ott642169,(Racovitzanus_antarcticus_ott1052872,Racovitzanus_levis_ott2956220,Racovitzanus_porrectus_ott2956221,Racovitzanus_pacificus_ott2956224)Racovitzanus_ott1052878,(Pseudoamallothrix_emarginata_ott1052874,Pseudoamallothrix_cenotelis_ott1052876,Pseudoamallothrix_incisa_ott2956017,Pseudoamallothrix_ovata_ott2956019,Pseudoamallothrix_birshteini_ott2956045,Pseudoamallothrix_laminata_ott2956089,Pseudoamallothrix_hadrosoma_ott2956090,Pseudoamallothrix_canariensis_ott2956096,Pseudoamallothrix_obtusifrons_ott2956099,Pseudoamallothrix_longispina_ott2956116,Pseudoamallothrix_indica_ott2956137,Pseudoamallothrix_paralaminata_ott2956189,Pseudoamallothrix_inornata_ott2956192,Pseudoamallothrix_soaresmoreirai_ott2956193,Pseudoamallothrix_profunda_ott2956199)Pseudoamallothrix_ott526701,(Scopalatum_dubia_ott2956040,Scopalatum_vorax_ott2956114,Scopalatum_farrani_ott2956263,Scopalatum_lobophora_ott2956264,Scopalatum_gibbera_ott2956265,Scopalatum_smithae_ott2956266)Scopalatum_ott2956261,(Falsilandrumius_lobatus_ott2956085,Falsilandrumius_angulifrons_ott2956159,Falsilandrumius_bogorovi_ott4676328)Falsilandrumius_ott4676325,(Archescolecithrix_auropecten_ott2956102)Archescolecithrix_ott2956251,(Landrumius_gigas_ott2956142,Landrumius_insignis_ott2956143,Landrumius_sarsi_ott2956240,Landrumius_antarcticus_ott2956249)Landrumius_ott2956238,(Scolecocalanus_infrequens_ott2956215,Scolecocalanus_lobatus_ott4676308,Scolecocalanus_spinifer_ott4676309,Scolecocalanus_galeatus_ott4676310,Scolecocalanus_stocki_ott4676311)Scolecocalanus_ott4676307,(Paraxantharus_brittae_ott2956234,Paraxantharus_victorbergeri_ott2956242,Paraxantharus_victorbergii_ott7693956)Paraxantharus_ott2956233,(Diaiscolecithrix_andeep_ott2956236)Diaiscolecithrix_ott2956237,(Mixtocalanus_vervoorti_ott2956243,Mixtocalanus_alter_ott2956260,Mixtocalanus_robustus_ott2956268)Mixtocalanus_ott2956244,(Heteramalla_sarsi_ott2956274)Heteramalla_ott2956271,(Byrathis_macrocephalon_ott2957345,Byrathis_laptevorum_ott2957418,Byrathis_volcani_ott4676301,Byrathis_arnei_ott4676302,Byrathis_laurenae_ott4676303,Byrathis_penicillatus_ott4676305,Byrathis_divae_ott4676306)Byrathis_ott4676300,(Pseudophaenna_typica_ott2957364)Pseudophaenna_ott2957365,(Xantharus_cryeri_ott2957423,Xantharus_formosus_ott4676333,Xantharus_siedleckii_ott4676334,Xantharus_renatehaassae_ott4676336)Xantharus_ott4676332,(Brodskius_robustipes_ott2957662,Brodskius_paululus_ott4676341,Brodskius_arcticus_ott4676342,Brodskius_confusus_ott4676343,Brodskius_abyssalis_ott4676344,Brodskius_benthopelagicus_ott4676346,Brodskius_sp._LM9_ott7114332)Brodskius_ott4676340,(Grievella_shanki_ott4676292)Grievella_ott4676291,(Parascaphocalanus_zenkevitchi_ott4676294)Parascaphocalanus_ott4676293,(Undinothrix_spinosa_ott4676296)Undinothrix_ott4676295,(Cenognatha_antarctica_ott4676298,Cenognatha_sp._353_ott7114335)Cenognatha_ott4676297,(Macandrewella_stygiana_ott4676313,Macandrewella_cochinensis_ott4676314,Macandrewella_omorii_ott4676315,Macandrewella_asymmetrica_ott4676316,Macandrewella_sewelli_ott4676317,Macandrewella_scotti_ott4676318,Macandrewella_joanae_ott4676319,Macandrewella_chelipes_ott4676320,Macandrewella_serratipes_ott4676321,Macandrewella_mera_ott4676322,Macandrewella_agassizi_ott4676323,Macandrewella_tuberculata_ott4676324)Macandrewella_ott4676312,(Bradfordiella_fowleri_ott4676330,Bradfordiella_kurchatovi_ott4676331)Bradfordiella_ott4676329,(Omorius_curvispinus_ott4676338,Omorius_atypicus_ott4676339)Omorius_ott4676337,(Plesioscolecithrix_juhlae_ott4676348)Plesioscolecithrix_ott4676347,(Puchinia_obtusa_ott4676350)Puchinia_ott4676349)mrcaott17171ott27995)mrcaott17168ott17171,(((Spinocalanus_horridus_ott18542,Spinocalanus_elongatus_ott18544,Spinocalanus_angusticeps_ott196819,Spinocalanus_longicornis_ott381585,Spinocalanus_spinosus_ott452587,Spinocalanus_antarcticus_ott990495,Spinocalanus_abyssalis_ott1002728,Spinocalanus_similis_ott2956648,Spinocalanus_brevicaudatus_ott2956650,Spinocalanus_hoplites_ott2956651,Spinocalanus_usitatus_ott2956654,Spinocalanus_macrocephalon_ott2956656,Spinocalanus_oligospinosus_ott2956659,Spinocalanus_magnus_ott2956661,Spinocalanus_terranovae_ott2956665,Spinocalanus_polaris_ott2956666,Spinocalanus_hirtus_ott2956667,Spinocalanus_caudatus_ott2956669,Spinocalanus_dispar_ott2956674,Spinocalanus_validus_ott2956675,Spinocalanus_aspinosus_ott2956676,Spinocalanus_abruptus_ott2956680,Spinocalanus_sp._Co258.2.1_ott5335569,'Spinocalanus aff. dispar 1 MB-2017 ott7114347','Spinocalanus aff. dispar 2 MB-2017 ott7114348','Spinocalanus aff. dispar 3 MB-2017 ott7114349','Spinocalanus aff. dispar 4 MB-2017 ott7114350','Spinocalanus aff. dispar 5 MB-2017 ott7114351','Spinocalanus aff. dispar 6 MB-2017 ott7114352','Spinocalanus aff. elongatus 2 MB-2017 ott7114353','Spinocalanus aff. elongatus 3 MB-2017 ott7114354','Spinocalanus aff. longispinus/stellatus MB-2017 ott7114355','Spinocalanus aff. neospinosus/hoplites MB-2017 ott7114356','Spinocalanus aff. spinosus 2 MB-2017 ott7114357',Spinocalanus_stellatus_ott7114358,Spinocalanus_cf._magnus_360_ott7693964)Spinocalanus_ott1002725,(Foxtonia_barbatula_ott32424)Foxtonia_ott196653,(Mimocalanus_damkaeri_ott500329,Mimocalanus_ovalis_ott2956658,Mimocalanus_inflatus_ott2956684,Mimocalanus_crassus_ott2956685,Mimocalanus_brodskyi_ott2956686,Mimocalanus_nudus_ott2956687,Mimocalanus_heronae_ott2956689,Mimocalanus_cultrifer_ott2956690,Mimocalanus_major_ott2956691,'Mimocalanus aff. cultrifer 2 MB-2017 ott7114340','Mimocalanus aff. heronae 2 MB-2017 ott7114341','Mimocalanus aff. heronae 3 MB-2017 ott7114342')Mimocalanus_ott500334,(Kunihulsea_arabica_ott2956697,Kunihulsea_antarctica_ott2956721)Kunihulsea_ott2956698,(Monacilla_typica_ott2956699,Monacilla_tenera_ott2956702,Monacilla_gracilis_ott2956720)Monacilla_ott2956700,(Isaacsicalanus_paucisetus_ott2956705)Isaacsicalanus_ott2956704,(Damkaeria_bicornuta_ott2956707,Damkaeria_falcifera_ott2956714)Damkaeria_ott2956706,(Methanocalanus_gabonicus_ott2956708)Methanocalanus_ott2956709,(Teneriforma_pentatrichodes_ott2956710,Teneriforma_meteorae_ott2956716,Teneriforma_naso_ott2956719,Teneriforma_pakae_ott5781480,'Teneriforma aff. naso 1 MB-2017 ott7114359','Teneriforma aff. naso 2 MB-2017 ott7114360')Teneriforma_ott2956701,(Sognocalanus_confertus_ott2956711)Sognocalanus_ott2956696,(Rhinomaxillaris_bathybia_ott2956712)Rhinomaxillaris_ott2956713,(Mospicalanus_schielae_ott4676367,'Mospicalanus cf. schielae MB-2017 ott7114345','Mospicalanus sp. 1 MB-2017 ott7114346')Mospicalanus_ott4676366)Spinocalanidae_ott1002726,((Caudacalanus_vicinus_ott2957809,Caudacalanus_mirus_ott2957836)Caudacalanus_ott2957810,(Arctokonstantinus_hardingi_ott4676371)Arctokonstantinus_ott4676370,(Foxtosognus_rarus_ott4676397)Foxtosognus_ott4676396)Arctokonstantinidae_ott2957717)mrcaott18542ott2957809)mrcaott17168ott18542)mrcaott6062ott17168)mrcaott4932ott6062,(((((Lucicutia_flavicornis_ott27998,Lucicutia_ovaliformis_ott569109,Lucicutia_pseudopolaris_ott875098,Lucicutia_polaris_ott875100,Lucicutia_anomala_ott875102,Lucicutia_aurita_ott959881,Lucicutia_wolfendeni_ott959897,Lucicutia_intermedia_ott959899,Lucicutia_parva_ott2955269,Lucicutia_grandis_ott2955270,Lucicutia_bradyana_ott2955271,Lucicutia_pera_ott2955272,Lucicutia_pellucida_ott2955273,Lucicutia_magna_ott2955274,Lucicutia_macrocera_ott2955275,Lucicutia_anisofurcata_ott2955277,Lucicutia_cinerea_ott2955278,Lucicutia_pallida_ott2955280,Lucicutia_hulsemannae_ott2955281,Lucicutia_bicornuta_ott2955283,Lucicutia_longifurca_ott2955285,Lucicutia_profunda_ott2955287,Lucicutia_curta_ott2955289,Lucicutia_bella_ott2955290,Lucicutia_ushakovi_ott2955291,Lucicutia_longispina_ott2955292,Lucicutia_gigantissima_ott2955293,Lucicutia_sewelli_ott2955294,Lucicutia_biuncata_ott2955295,Lucicutia_pacifica_ott2955296,Lucicutia_major_ott2955297,Lucicutia_sarsi_ott2955298,Lucicutia_clausi_ott2955299,Lucicutia_curvifurcata_ott2955301,Lucicutia_tenuicauda_ott2955302,Lucicutia_formosa_ott2955305,Lucicutia_longiserrata_ott2955306,Lucicutia_paraclausi_ott2955307,Lucicutia_lucida_ott2955309,Lucicutia_orientalis_ott2955310,Lucicutia_longicornis_ott2955312,Lucicutia_gemina_ott2955313,Lucicutia_maxima_ott2955314,Lucicutia_gaussae_ott2955315,Lucicutia_oblonga_ott2955316)Lucicutia_ott27997)Lucicutiidae_ott171550,(((Nullosetigera_auctiseta_ott42615,Nullosetigera_helgae_ott104118,Nullosetigera_impar_ott434166,Nullosetigera_mutata_ott2957619,Nullosetigera_mutica_ott2957620,Nullosetigera_turqueti_ott2957621,Nullosetigera_integer_ott2957622,Nullosetigera_giesbrechti_ott2957623,Nullosetigera_aequalis_ott2957624,Nullosetigera_bidentata_ott2957625)Nullosetigera_ott580316)Nullosetigeridae_ott104041,(((Paraugaptilus_buchani_ott348350,Paraugaptilus_meridionalis_ott2957446,Paraugaptilus_similis_ott2957447,Paraugaptilus_mozambicus_ott2957448,Paraugaptilus_archimedi_ott2957449,Paraugaptilus_bermudensis_ott2957450)Paraugaptilus_ott32423,(Paraugaptiloides_magnus_ott2957451,Paraugaptiloides_mirandipes_ott2957512)Paraugaptiloides_ott2957452,(Arietellus_setosus_ott2957454,Arietellus_simplex_ott2957459,Arietellus_pavoninus_ott2957467,Arietellus_pacificus_ott2957472,Arietellus_giesbrechti_ott2957473,Arietellus_mohri_ott2957477,Arietellus_armatus_ott2957478,Arietellus_bispinatus_ott2957479,Arietellus_tripartitus_ott2957481,Arietellus_indicus_ott2957484,Arietellus_acutus_ott2957489,Arietellus_plumifer_ott2957491,Arietellus_aculeatus_ott2957504,Arietellus_unisetosus_ott2957506,Arietellus_minor_ott2957507,Arietellus_insignis_ott7693854)Arietellus_ott2957455,(Sarsarietellus_suluensis_ott2957456,Sarsarietellus_natalis_ott2957458,Sarsarietellus_abyssalis_ott2957493,Sarsarietellus_orientalis_ott5781497)Sarsarietellus_ott2957457,(Paramisophria_fosshageni_ott2957460,Paramisophria_galapagensis_ott2957464,Paramisophria_reducta_ott2957466,Paramisophria_ovata_ott2957468,Paramisophria_rostrata_ott2957476,Paramisophria_japonica_ott2957480,Paramisophria_lilibetana_ott2957485,Paramisophria_bathyalis_ott2957486,Paramisophria_itoi_ott2957487,Paramisophria_giselae_ott2957490,Paramisophria_platysoma_ott2957492,Paramisophria_sinica_ott2957496,Paramisophria_mediterranea_ott2957497,Paramisophria_variabilis_ott2957499,Paramisophria_intermedia_ott2957505,Paramisophria_spooneri_ott2957508,Paramisophria_ammophila_ott2957509,Paramisophria_cluthae_ott2957510,Paramisophria_sinjinensis_ott5781495,Paramisophria_koreana_ott5781496,Paramisophria_aegypti_ott7693855)Paramisophria_ott2957461,(Scutogerulus_boettgerschnackae_ott2957462,Scutogerulus_pelophilus_ott2957471)Scutogerulus_ott2957463,(Campaneria_latipes_ott2957469)Campaneria_ott2957470,(Griceus_buskeyi_ott2957474)Griceus_ott2957475,(Crassarietellus_huysi_ott2957482)Crassarietellus_ott2957483,(Rhapidophorus_wilsoni_ott2957494)Rhapidophorus_ott2957495,(Metacalanus_inaequicornis_ott2957498,Metacalanus_acutioperculum_ott2957501,Metacalanus_curvirostris_ott2957503,Metacalanus_aurivillii_ott2957513)Metacalanus_ott2957453,(Metacalanalis_hakuhoae_ott4676356)Metacalanalis_ott4676355,(Pilarella_longicornis_ott4676358)Pilarella_ott4676357,(Protoparamisophria_biforaminis_ott4676360)Protoparamisophria_ott4676359)Arietellidae_ott978910,((Hyperbionyx_athesphatos_ott1085732,Hyperbionyx_pluto_ott2957553)Hyperbionyx_ott1085731,(Lamiantennula_longifurca_ott4676392)Lamiantennula_ott4676391)Hyperbionychidae_ott1085726)mrcaott348350ott1085732)mrcaott42615ott348350)mrcaott27998ott42615,(((Paraheterorhabdus_illgi_ott104052,Paraheterorhabdus_robustus_ott526705,Paraheterorhabdus_compactus_ott526712,Paraheterorhabdus_longispinus_ott1002709,Paraheterorhabdus_vipera_ott2956578,Paraheterorhabdus_medianus_ott2956602,Paraheterorhabdus_compactoides_ott2956610)Paraheterorhabdus_ott1002687,(Heterorhabdus_farrani_ott112245,Heterorhabdus_subspinifrons_ott476301,Heterorhabdus_oikoumenikis_ott476318,Heterorhabdus_spinifrons_ott476320,Heterorhabdus_norvegicus_ott504514,Heterorhabdus_tanneri_ott589866,Heterorhabdus_pacificus_ott951689,Heterorhabdus_habrosomus_ott1002699,Heterorhabdus_papilliger_ott1080304,Heterorhabdus_longisegmentus_ott2956573,Heterorhabdus_guineanensis_ott2956575,Heterorhabdus_atlanticus_ott2956576,Heterorhabdus_prolatus_ott2956577,Heterorhabdus_egregius_ott2956579,Heterorhabdus_fistulosus_ott2956580,Heterorhabdus_austrinus_ott2956582,Heterorhabdus_confusibilis_ott2956584,Heterorhabdus_spinosus_ott2956585,Heterorhabdus_paraspinosus_ott2956586,Heterorhabdus_spinifer_ott2956587,Heterorhabdus_lobatus_ott2956588,Heterorhabdus_quadrilobus_ott2956590,Heterorhabdus_heterolobus_ott2956591,Heterorhabdus_caribbeanensis_ott2956592,Heterorhabdus_tuberculus_ott2956593,Heterorhabdus_medius_ott2956594,Heterorhabdus_brevicornis_ott2956595,Heterorhabdus_prolixus_ott2956596,Heterorhabdus_ankylocolus_ott2956597,Heterorhabdus_americanus_ott2956598,Heterorhabdus_abyssalis_ott2956600,Heterorhabdus_profundus_ott2956601,Heterorhabdus_tropicus_ott2956603,Heterorhabdus_pustulifer_ott2956604,Heterorhabdus_cohibilis_ott2956605,Heterorhabdus_vicinus_ott2956606,Heterorhabdus_insukae_ott2956608,Heterorhabdus_clausi_ott2956609,Heterorhabdus_iobatus_ott7693911)Heterorhabdus_ott112225,(Heterostylites_longicornis_ott526710,Heterostylites_major_ott1002712,Heterostylites_nigrotinctus_ott2956611,Heterostylites_echinatus_ott2956612,Heterostylites_longioperculis_ott2956613,Heterostylites_submajor_ott2956614)Heterostylites_ott1002688,(Disseta_scopularis_ott2955276,Disseta_palumbii_ott2956572,Disseta_magna_ott2956626)Disseta_ott2956622,(Neorhabdus_latus_ott2956574,Neorhabdus_capitaneus_ott2956620,Neorhabdus_brevicornis_ott2956625,Neorhabdus_subcapitaneus_ott2956627,Neorhabdus_falciformis_ott2956639)Neorhabdus_ott2956619,(Hemirhabdus_grimaldii_ott2956629,Hemirhabdus_amplus_ott2956646)Hemirhabdus_ott2956630,(Mesorhabdus_angustus_ott2956631,Mesorhabdus_brevicaudatus_ott2956633,Mesorhabdus_paragracilis_ott2956634,Mesorhabdus_gracilis_ott2956643,Mesorhabdus_poriphorus_ott2956645)Mesorhabdus_ott2956632,(Microdisseta_minuta_ott2956644)Microdisseta_ott2956635)Heterorhabdidae_ott546450,((Haloptilus_ocellatus_ott326371,Haloptilus_longicornis_ott550309,Haloptilus_chierchiae_ott720274,Haloptilus_paralongicirrus_ott2956437,Haloptilus_fons_ott2956438,Haloptilus_fertilis_ott2956439,Haloptilus_mucronatus_ott2956440,Haloptilus_plumosus_ott2956441,Haloptilus_angusticeps_ott2956442,Haloptilus_validus_ott2956443,Haloptilus_aculeatus_ott2956444,Haloptilus_pseudooxycephalus_ott2956445,Haloptilus_major_ott2956446,Haloptilus_caribbeanensis_ott2956447,Haloptilus_longicirrus_ott2956448,Haloptilus_tenuis_ott2956449,Haloptilus_ornatus_ott2956450,Haloptilus_oxycephalus_ott2956451,Haloptilus_spiniceps_ott2956452,Haloptilus_bulliceps_ott2956453,Haloptilus_furcatus_ott2956454,Haloptilus_pacificus_ott2956455,Haloptilus_austini_ott2956456,Haloptilus_orientalis_ott2956457,Haloptilus_acutifrons_ott2956458,Haloptilus_sp._JH33.7_ott5092282,Hemicalanus_rattrayi_ott7693857)Haloptilus_ott326370,(Euaugaptilus_angustus_ott564825,Euaugaptilus_affinis_ott564827,Euaugaptilus_maxillaris_ott959889,Euaugaptilus_magnus_ott959891,Euaugaptilus_laticeps_ott959893,Euaugaptilus_gracilis_ott959895,Euaugaptilus_palumbii_ott1052870,Euaugaptilus_filigerus_ott2956459,Euaugaptilus_squamatus_ott2956460,Euaugaptilus_luxus_ott2956468,Euaugaptilus_pacificus_ott2956469,Euaugaptilus_antarcticus_ott2956470,Euaugaptilus_hadrocephalus_ott2956472,Euaugaptilus_nodifrons_ott2956473,Euaugaptilus_malacus_ott2956474,Euaugaptilus_austrinus_ott2956475,Euaugaptilus_marginatus_ott2956476,Euaugaptilus_atlanticus_ott2956477,Euaugaptilus_graciloides_ott2956478,Euaugaptilus_nudus_ott2956479,Euaugaptilus_tenuispinus_ott2956480,Euaugaptilus_matsuei_ott2956481,Euaugaptilus_fecundus_ott2956483,Euaugaptilus_digitatus_ott2956484,Euaugaptilus_hyperboreus_ott2956485,Euaugaptilus_pseudaffinis_ott2956486,Euaugaptilus_curtus_ott2956487,Euaugaptilus_hecticus_ott2956488,Euaugaptilus_vescus_ott2956490,Euaugaptilus_diminutus_ott2956491,Euaugaptilus_modestus_ott2956492,Euaugaptilus_tenuicaudis_ott2956493,Euaugaptilus_grandicornis_ott2956494,Euaugaptilus_validus_ott2956495,Euaugaptilus_gibbus_ott2956496,Euaugaptilus_fundatus_ott2956497,Euaugaptilus_sublongiseta_ott2956498,Euaugaptilus_bullifer_ott2956499,Euaugaptilus_penicillatus_ott2956501,Euaugaptilus_brodskyi_ott2956502,Euaugaptilus_elongatus_ott2956503,Euaugaptilus_oblongus_ott2956504,Euaugaptilus_propinquus_ott2956505,Euaugaptilus_vicinus_ott2956509,Euaugaptilus_clavatus_ott2956510,Euaugaptilus_similis_ott2956511,Euaugaptilus_unisetosus_ott2956512,Euaugaptilus_facilis_ott2956513,Euaugaptilus_distinctus_ott2956514,Euaugaptilus_truncatus_ott2956515,Euaugaptilus_rigidus_ott2956516,Euaugaptilus_humilis_ott2956517,Euaugaptilus_rectus_ott2956518,Euaugaptilus_sarsi_ott2956519,Euaugaptilus_parabullifer_ott2956520,Euaugaptilus_pachychaeta_ott2956521,Euaugaptilus_longicirrhus_ott2956522,Euaugaptilus_fosaii_ott2956523,Euaugaptilus_latifrons_ott2956524,Euaugaptilus_brevirostratus_ott2956525,Euaugaptilus_aliquantus_ott2956526,Euaugaptilus_fagettiae_ott2956528,Euaugaptilus_farrani_ott2956529,Euaugaptilus_indicus_ott2956530,Euaugaptilus_longiseta_ott2956531,Euaugaptilus_longimanus_ott2956532,Euaugaptilus_perasetosus_ott2956533,Euaugaptilus_roei_ott2956534,Euaugaptilus_quaesitus_ott2956535,Euaugaptilus_hulsemannae_ott2956536,Euaugaptilus_paroblongus_ott2956537)Euaugaptilus_ott1052879,(Augaptilus_glacialis_ott990485,Augaptilus_megalurus_ott2956462,Augaptilus_lamellifer_ott2956463,Augaptilus_cornutus_ott2956464,Augaptilus_spinifrons_ott2956465,Augaptilus_anceps_ott2956466,Augaptilus_longicaudatus_ott2956467)Augaptilus_ott990491,(Pseudaugaptilus_longiremis_ott2955304,Pseudaugaptilus_polaris_ott2956540,Pseudaugaptilus_longiremus_ott2956569,Pseudaugaptilus_orientalis_ott2956570)Pseudaugaptilus_ott2956539,(Pachyptilus_lobatus_ott2956538,Pachyptilus_eurygnathus_ott5781488,Pachyptilus_tenuis_ott7693859)Pachyptilus_ott5756298,(Centraugaptilus_pyramidalis_ott2956541,Centraugaptilus_rattrayi_ott2956543,Centraugaptilus_cucullatus_ott2956544,Centraugaptilus_lucidus_ott2956545,Centraugaptilus_porcellus_ott2956546,Centraugaptilus_macrodus_ott2956547,Centraugaptilus_horridus_ott2956548)Centraugaptilus_ott2956542,(Pontoptilus_muticus_ott2956556,Pontoptilus_robustus_ott2957048,Pontoptilus_mucronatus_ott2957053,Pontoptilus_lacertosus_ott2957054,Pontoptilus_pertenuis_ott2957055,Pontoptilus_ovalis_ott2957056)Pontoptilus_ott2956552,(Augaptilina_scopifera_ott2956558)Augaptilina_ott2956559,(Alrhabdus_johrdeae_ott2956560)Alrhabdus_ott2956561,(Pseudhaloptilus_longimanus_ott2956564,Pseudhaloptilus_pacificus_ott2956566,Pseudhaloptilus_eurygnathus_ott2956567,Pseudhaloptilus_abbreviatus_ott2956568)Pseudhaloptilus_ott2956563,(Heteroptilus_attenuatus_ott2957050,Heteroptilus_acutilobus_ott2957051)Heteroptilus_ott2957047,(Frankferrarius_admirabilis_ott5781489)Frankferrarius_ott5756299)Augaptilidae_ott326369)mrcaott104052ott326371)mrcaott27998ott104052,((Metridia_effusa_ott42611,(Metridia_brevicauda_ott72178,Metridia_princeps_ott196821)mrcaott72178ott196821,((Metridia_asymmetrica_ott215426,Metridia_curticauda_ott569107)mrcaott215426ott569107,(Metridia_okhotensis_ott589867,(Metridia_lucens_ott1017692,Metridia_pacifica_ott1089887)mrcaott1017692ott1089887)mrcaott589867ott1017692)mrcaott215426ott589867,Metridia_venusta_ott215428,Metridia_longa_ott512928,Metridia_gerlachei_ott1002730,Metridia_pseudoasymmetrica_ott2956409,Metridia_normani_ott2956410,Metridia_ferrarii_ott2956411,Metridia_macrura_ott2956412,Metridia_calypsoi_ott2956413,Metridia_boeckii_ott2956414,Metridia_bicornuta_ott2956415,Metridia_andraeana_ott2956416,Metridia_ignota_ott2956418,Metridia_alata_ott2956419,Metridia_gurjanovae_ott2956420,Metridia_trispinosa_ott2956421,Metridia_ornata_ott2956422,Metridia_discreta_ott2956423,Metridia_similis_ott2956424)Metridia_ott1089886,((Gaussia_princeps__T._Scott__1894__ott103347,'Gaussia sp. JF-2004 ott504577',Gaussia_sp._MBARI_1_ott710096,Gaussia_intermedia_ott2956432,Gaussia_asymmetrica_ott2956433,Gaussia_sewelli_ott2956435,Gaussia_melanotica_ott2956436,Gaussia_indica_ott7693915)Gaussia_ott955892,(Pleuromamma_borealis_ott120969,Pleuromamma_piseki_ott517241,Pleuromamma_antarctica_ott550297,(Pleuromamma_abdominalis_ott951693,Pleuromamma_xiphias_ott951699)mrcaott951693ott951699,Pleuromamma_scutullata_ott951697,Pleuromamma_gracilis_ott1076910,Pleuromamma_quadrungulata_ott2956425,Pleuromamma_robusta_ott2956426,Pleuromamma_johnsoni_ott2956427,Pleuromamma_indica_ott2956428,Pleuromamma_wolfendeni_ott2956429,Pleuromamma_armata_ott2956430,Pleuromamma_maxima_ott7693916)Pleuromamma_ott103350)mrcaott103347ott120969)Metridinidae_ott342337)mrcaott27998ott42611)mrcaott4932ott27998,((Paralabidocera_antarctica_ott31474,'Paralabidocera sp. AB-2005 ott31477',Paralabidocera_grandispina_ott2956346,Paralabidocera_separabilis_ott2956347)Paralabidocera_ott31478,(Acartia_negligens_ott40121,Acartia_danae_ott40123,Acartia_hongi_ott120974,Acartia_spinicauda_ott122344,Acartia_bifilosa_ott254721,Acartia_tonsa_ott265973,Acartia_levequei_ott377570,Acartia_discaudata_ott387717,Acartia_omorii_ott494244,Acartia_erythraea_ott506652,Acartia_margalefi_ott651918,Acartia_ohtsukai_ott716610,Acartia_pacifica_ott828327,Acartia_longiremis_ott966235,Acartia_clausii_ott1057154,Acartia_hudsonica_ott1061563,Acartia_sinjiensis_ott2956276,Acartia_mollicula_ott2956279,Acartia_dweepi_ott2956280,Acartia_limpida_ott2956281,Acartia_fossae_ott2956282,Acartia_tranteri_ott2956284,Acartia_enzoi_ott2956285,Acartia_ensifera_ott2956287,Acartia_seshaiyai_ott2956288,Acartia_teclae_ott2956290,Acartia_jilletti_ott2956291,Acartia_tumida_ott2956292,Acartia_forcipata_ott2956294,Acartia_simplex_ott2956295,Acartia_ponteloides_ott2956296,Acartia_californiensis_ott2956297,Acartia_lefevreae_ott2956298,Acartia_steueri_ott2956299,Acartia_chilkaensis_ott2956300,Acartia_pietschmani_ott2956302,(Acartia_macropus_ott2956303,Acartia_adriatica_ott2956304)Hypoacartia_ott4676282,Acartia_tsuensis_ott2956305,Acartia_longisetosa_ott2956306,Acartia_tropica_ott2956307,Acartia_lilljeborgii_ott2956310,Acartia_bacorehuiensis_ott2956311,Acartia_italica_ott2956312,Acartia_plumosa_ott2956313,Acartia_bowmani_ott2956314,Acartia_mediterranea_ott2956315,Acartia_denticornis_ott2956316,Acartia_australis_ott2956319,Acartia_floridana_ott2956320,Acartia_centrura_ott2956321,Acartia_bispinosa_ott2956322,Acartia_spinata_ott2956323,Acartia_bermudensis_ott2956324,Acartia_laxa_ott2956328,Acartia_mossi_ott2956329,Acartia_amboinensis_ott2956330,Acartia_centrula_ott2956334,Acartia_bilobata_ott2956335,Acartia_nana_ott2956337,Acartia_remivagantis_ott2956338,Acartia_sarojus_ott2956339,Acartia_japonica_ott2956341,Acartia_fancetti_ott2956342,Acartia_southwelli_ott2956343,Acartia_forticrusa_ott5781500,Acartia_environmental_sample_ott7114115,Acanthacartia_chilcaensis_ott7693834,Acartia_edentata_ott7693835)Acartia_ott966237,(Paracartia_grani_ott504545,Paracartia_latisetosa_ott651916,Paracartia_dubia_ott2956336,Paracartia_africana_ott2956345,Paracartia_longipatella_ott2956349,Paracartia_coerulescens_ott2956350)Paracartia_ott540505,(Pteriacartia_josephinae_ott651913)Pteriacartia_ott651915,(Acartiella_sewelli_ott2956326,Acartiella_faoensis_ott2956340,Acartiella_minor_ott2956352,Acartiella_nicolae_ott2956354,Acartiella_kempi_ott2956355,Acartiella_keralensis_ott2956356,Acartiella_sinensis_ott2956357,Acartiella_gravelyi_ott2956358,Acartiella_natalensis_ott2956359,Acartiella_tortaniformis_ott2956360,Acartiella_major_ott2956361)Acartiella_ott2956353)Acartiidae_ott966226,((((Exumella_mediterranea_ott99192,Exumella_tsonot_ott2957606,Exumella_polyarthra_ott2957607,Exumella_tuberculata_ott2957608)Exumella_ott99193,(Ridgewayia_tunela_ott377560,Ridgewayia_delfine_ott377563,Ridgewayia_tortuga_ott377565,Ridgewayia_marki_ott2957593,Ridgewayia_klausruetzleri_ott2957594,Ridgewayia_shoemakeri_ott2957596,Ridgewayia_boxshalli_ott2957597,Ridgewayia_krishnaswamyi_ott2957598,Ridgewayia_flemingeri_ott2957599,Ridgewayia_gracilis_ott2957600,Ridgewayia_stygia_ott2957601,Ridgewayia_typica_ott2957602,Ridgewayia_wilsonae_ott2957604,Ridgewayia_fosshageni_ott2957605)Ridgewayia_ott377569)Ridgewayiidae_ott99194,(Pseudocyclops_cf._juanibali_Cactus_Forest_ott320298,Pseudocyclops_cf._juanibali_Deep_Grietas_ott320310,Pseudocyclops_juanibali_ott320311,Pseudocyclops_saenzi_ott817364,Pseudocyclops_latens_ott2957554,Pseudocyclops_gohari_ott2957555,Pseudocyclops_steinitzi_ott2957556,Pseudocyclops_spinulosus_ott2957557,Pseudocyclops_bahamensis_ott2957558,Pseudocyclops_pacificus_ott2957559,Pseudocyclops_oliveri_ott2957560,Pseudocyclops_mirus_ott2957561,Pseudocyclops_costanzoi_ott2957562,Pseudocyclops_lakshmi_ott2957563,Pseudocyclops_minutus_ott2957564,Pseudocyclops_pumilis_ott2957565,Pseudocyclops_umbraticus_ott2957566,Pseudocyclops_minya_ott2957567,Pseudocyclops_magnus_ott2957568,Pseudocyclops_australis_ott2957569,Pseudocyclops_ensiger_ott2957570,Pseudocyclops_cokeri_ott2957571,Pseudocyclops_bilobatus_ott2957572,Pseudocyclops_crassiremis_ott2957573,Pseudocyclops_rubrocinctus_ott2957574,Pseudocyclops_mathewsoni_ott2957575,Pseudocyclops_simplex_ott2957576,Pseudocyclops_schminkei_ott2957577,Pseudocyclops_obtusatus_ott2957578,Pseudocyclops_lepidotus_ott2957579,Pseudocyclops_xiphophorus_ott2957580,Pseudocyclops_faroensis_ott2957581,Pseudocyclops_rostratus_ott2957582,Pseudocyclops_crassicornis_ott2957583,Pseudocyclops_lerneri_ott2957584,Pseudocyclops_paulus_ott2957585,Pseudocyclops_arguinensis_ott2957586,Pseudocyclops_reductus_ott2957587,Pseudocyclops_kulai_ott2957588,Pseudocyclops_ornaticaudata_ott2957589,Pseudocyclops_giussanii_ott2957590,Pseudocyclops_latisetosus_ott2957591,Pseudocyclops_juanibalfi_ott7693934)Pseudocyclops_ott1023223)mrcaott99192ott320298,(Stargatia_palmeri_ott2957610)Stargatia_ott2957611,(Exumellina_bucculenta_ott2957612)Exumellina_ott2957613,(Robpalmeria_asymmetrica_ott2957615)Robpalmeria_ott2957616,(Normancavia_minuta_ott2957617)Normancavia_ott2957609,(Brattstromia_longicaudata_ott2957618)Brattstromia_ott2957614,(Boholina_parapurgata_ott2957812,Boholina_munaensis_ott2957814,Boholina_purgata_ott2957815,Boholina_crassicephala_ott2957839,Boholina_ganghwaensis_ott5781482,Boholina_munaenesis_ott7693933)Boholina_ott2957813,(Badijella_jalzici_ott4675825)Badijella_ott4675824,(Hondurella_verrucosa_ott4675827)Hondurella_ott4675826,(Stygoridgewayia_trispinosa_ott4675829)Stygoridgewayia_ott4675828,(Placocalanus_nannus_ott5092258,Placocalanus_insularis_ott5092259,Placocalanus_brevipes_ott5092260,Placocalanus_longicauda_ott5092261,Placocalanus_inermis_ott5092262)Placocalanus_ott5092257,(Pinkertonius_ambiguus_ott5781481)Pinkertonius_ott5756294)mrcaott99192ott2957610,((Stephos_longipes_ott326368,Stephos_tropicus_ott2956976,Stephos_deichmannae_ott2956977,Stephos_angulatus_ott2956978,Stephos_scotti_ott2956979,Stephos_minor_ott2956980,Stephos_arcticus_ott2956981,Stephos_lamellatus_ott2956982,Stephos_rustadi_ott2956983,Stephos_fultoni_ott2956984,Stephos_gyrans_ott2956985,Stephos_pentacanthos_ott2956988,Stephos_tsuyazakiensis_ott2956989,Stephos_pacificus_ott2956990,Stephos_antarcticum_ott2956992,Stephos_robustus_ott2956993,Stephos_morii_ott2956994,Stephos_canariensis_ott2956995,Stephos_kurilensis_ott2956996,Stephos_marsalensis_ott2956997,Stephos_hastatus_ott2956998,Stephos_cryptospinosus_ott2956999,Stephos_vivesi_ott2957000,Stephos_margalefi_ott2957002,Stephos_maculosus_ott2957003,Stephos_lucayensis_ott2957004,Stephos_exumensis_ott2957005,Stephos_environmental_sample_ott5092284,Stephos_boettgerschnackae_ott5520790,Stephos_projectus_ott5781486,Stephos_geojinensis_ott5781487,Stephos_grieveae_ott6189605,Stephos_fernandoi_ott7114361)Stephos_ott326367,(Miostephos_leamingtonensis_ott2957007,Miostephos_cubrobex_ott2957012)Miostephos_ott2957006,(Parastephos_occatum_ott2957008,Parastephos_pallidus_ott2957010,Parastephos_esterlyi_ott2957011)Parastephos_ott2957009,(Speleohvarella_gamulini_ott4676147)Speleohvarella_ott4676146)Stephidae_ott326373,((Enantiosis_galapagensis_ott377567,Enantiosis_bermudensis_ott4676164,Enantiosis_belizensis_ott4676165,Enantiosis_conspinulata_ott4676166,Enantiosis_dicerata_ott4676167,Enantiosis_cavernicola_ott4676168,Enantiosis_longiprocessa_ott4676169)Enantiosis_ott377572,(Epacteriscus_rapax_ott2957715,Epacteriscus_dentipes_ott2957723,Epacteriscus_cuspidantennula_ott2957795)Epacteriscus_ott2957716,(Caiconectes_antiquus_ott2957751)Caiconectes_ott2957752,(Bofuriella_vorata_ott4676171,Bofuriella_spinosa_ott4676172,Bofuriella_paravorata_ott4676173)Bofuriella_ott4676170,(Cryptonectes_brachyceratus_ott4676175)Cryptonectes_ott4676174,(Gloinella_yagerae_ott4676177)Gloinella_ott4676176,(Erebonectoides_macrochaetus_ott4676179)Erebonectoides_ott4676178,(Bomburiella_gigas_ott4676181)Bomburiella_ott4676180,(Erebonectes_nesioticus_ott4676183)Erebonectes_ott4676182,(Iboyella_cubensis_ott4676186)Iboyella_ott4676185,(Edaxiella_rubra_ott4676188)Edaxiella_ott4676187,(Minnonectes_melodactylus_ott4676190)Minnonectes_ott4676189,(Miheptneria_abyssalis_ott4676192)Miheptneria_ott4676191,(Azygonectes_intermedius_ott4676194,Azygonectes_plumosus_ott4676195)Azygonectes_ott4676193,(Balinella_yucatanensis_ott4676197,Balinella_ornata_ott4676198)Balinella_ott4676196,(Oinella_longiseta_ott4676200)Oinella_ott4676199,(Enantronia_canariensis_ott4676202)Enantronia_ott4676201,(Enantronoides_bahamensis_ott4676204)Enantronoides_ott4676203,(Bunderia_misophaga_ott4676206)Bunderia_ott4676205)Epacteriscidae_ott377562,((Parapontella_brevicornis_ott2955454)Parapontella_ott2957840,(Neopontella_typica_ott2957729)Neopontella_ott2957730)Parapontellidae_ott2957724,((Thompsonopia_stephoides_ott2957592,Thompsonopia_mediterranea_ott2957776,Thompsonopia_muranoi_ott2957777)Thompsonopia_ott2957775,(Stygocyclopia_australis_ott2957703,Stygocyclopia_balearica_ott2957725,Stygocyclopia_philippensis_ott2957763,Stygocyclopia_sp._DZMB587_ott7114327)Stygocyclopia_ott2957704,(Pseudocyclopia_insignis_ott2957764,Pseudocyclopia_giesbrechti_ott2957787,Pseudocyclopia_minor_ott2957789,Pseudocyclopia_crassicornis_ott2957790,Pseudocyclopia_caudata_ott2957791,Pseudocyclopia_gisbrechti_ott6189603,Pseudocyclopia_cordata_ott7693936)Pseudocyclopia_ott2957765,(Paracyclopia_naessi_ott4676401)Paracyclopia_ott4676400,(Frigocalanus_rauscherti_ott4676403)Frigocalanus_ott4676402)Pseudocyclopiidae_ott2957705,((Prodisco_secundus_ott2957692,Prodisco_princeps_ott2957706)Prodisco_ott2957693,(Pertsovius_serratus_ott2957718,Pertsovius_heterodentatus_ott2957720,Pertsovius_tridentatus_ott2957721,Pertsovius_longus_ott2957798,Pertsovius_oceanicus_ott2957806,Pertsovius_oviformis_ott2957832,Pertsovius_fjordicus_ott5781537)Pertsovius_ott2957719,(Paradisco_mediterraneus_ott2957731,Paradisco_gracilis_ott2957733,Paradisco_grandis_ott2957816,Paradisco_nudus_ott2957817)Paradisco_ott2957732,(Disco_vulgaris_ott2957780,Disco_peltatus_ott2957782,Disco_elephantus_ott2957783,Disco_hartmanni_ott2957785,Disco_atlanticus_ott2957786,Disco_caribbeanensis_ott2957797,Disco_marinus_ott2957807,Disco_inflatus_ott2957818,Disco_erythraeus_ott2957819,Disco_triangularis_ott2957820,Disco_intermedius_ott2957821,Disco_creatus_ott2957822,Disco_tropicus_ott2957828,Disco_curtirostris_ott2957829,Disco_populosus_ott2957830,Disco_minutus_ott2957831,Disco_robustipes_ott2957834,Disco_compressus_ott2957835)Disco_ott2957781)Discoidae_ott2957694,((Mesaiokeras_mikhailini_ott2957734,Mesaiokeras_nanseni_ott2957737,Mesaiokeras_marocanus_ott2957738,Mesaiokeras_tantillus_ott2957739,Mesaiokeras_kaufmanni_ott2957740,Mesaiokeras_spitsbergensis_ott2957741,Mesaiokeras_heptneri_ott2957742,Mesaiokeras_hurei_ott2957744,Mesaiokeras_semiplenus_ott2957753)Mesaiokeras_ott2957735)Mesaiokeratidae_ott2957736,((Kyphocalanus_atlanticus_ott2957766)Kyphocalanus_ott2957759)Kyphocalanidae_ott2957760,((Yrocalanus_admirabilis_ott2957770,Yrocalanus_asymmetricus_ott2957824,Yrocalanus_bicornis_ott2957826,Yrocalanus_antarcticus_ott5520863,Yrocalanus_kurilensis_ott7693948,'Yrocalanus sp. n. 1 SL-2018 ott7693949')Yrocalanus_ott5756310,(Ryocalanus_spinifrons_ott2957771,Ryocalanus_infelix_ott2957825,Ryocalanus_bowmani_ott2957827,Ryocalanus_brasilianus_ott5781538,Ryocalanus_squamatus_ott7693946)Ryocalanus_ott2957757)Ryocalanidae_ott2957758,((Rostrocalanus_cognatus_ott4676394,Rostrocalanus_peracutus_ott4676395,Rostrocalanus_sp._JR11_ott7114331)Rostrocalanus_ott4676393)Rostrocalanidae_ott2957748,((Parkius_karenwishnerae_ott4676399)Parkius_ott4676398)Parkiidae_ott2957779,Calanoida_environmental_sample_ott5092304)Calanoida_ott461523)Gymnoplea_ott231088,(((((((((((Monstrilla_clavata_ott12424,Monstrilla_helgolandica_ott2945450,Monstrilla_roscovita_ott2945455,Monstrilla_anglica_ott2945457,Monstrilla_spinosa_ott2945459,Monstrilla_gracilicauda_ott2945462,Monstrilla_bernardensis_ott2945464,Monstrilla_nasuta_ott2945465,Thaumaleus_semilirostratus_ott2945466,Monstrilla_longa_ott2945471,Monstrilla_lata_ott2945473,Monstrilla_pontica_ott2945474,Monstrilla_cymbula_ott2945476,Monstrilla_grandis_ott2945478,Monstrilla_minuta_ott2945479,Monstrilla_conjunctiva_ott2945482,Monstrilla_barbata_ott2945483,Monstrilla_rebis_ott2945492,Monstrilla_careli_ott2945493,Monstrilla_gibbosa_ott2945502,Monstrilla_brasiliensis_ott2945505,Monstrilla_angustipes_ott2945508,Monstrilla_floridana_ott2945509,Monstrilla_orcula_ott2945510,Monstrilla_arctica_ott2945511,Monstrilla_hamatapex_ott2945518,Monstrilla_typica_ott2945520,Monstrilla_pygmaea_ott2945521,Monstrilla_papilliremis_ott2945530,Monstrilla_obesa_ott2945535,Monstrilla_pustulata_ott2945538,Monstrilla_investigatoris_ott2945550,Monstrilla_armoricana_ott2945551,Monstrilla_mariaeugeniae_ott2945555,Monstrilla_reidae_ott2945556,Monstrilla_ciqroi_ott2945558,Monstrilla_filogranarum_ott2945564,Monstrilla_wandelii_ott2945566,Monstrilla_rugosa_ott2945571,Monstrilla_serricornis_ott2945573,Monstrilla_grygieri_ott2945575,Monstrilla_bahiana_ott2945578,Monstrilla_inserta_ott2945580,Monstrilla_careloides_ott2945582,Monstrilla_elongata_ott2945584,Monstrilla_mixta_ott2945585,Monstrilla_viridis_ott2945587,Monstrilla_globosa_ott2945589,Monstrilla_capitellicola_ott2945591,Monstrilla_nicholsii_ott2945592,Monstrilla_satchmoi_ott2945594,Monstrilla_brevicornis_ott2945595,Monstrilla_marioi_ott2945601,Monstrilla_longiremis_ott2945603,Monstrilla_scotti_ott2945605,Monstrilla_humesi_ott2945610,Monstrilla_patagonica_ott5781783,Monstrilla_leucopis_ott5781784,Monstrilla_ilhoii_ott7115191,Monstrilla_ghirardellii_ott7694416,Thaumaleus_angustipes_ott7694417,Thaumaleus_bowmani_ott7694418,Thaumaleus_gracile_ott7694419)Monstrilla_ott688255,((Cymbasoma_pallidum_ott2945447,Cymbasoma_quadridens_ott2945449,Cymbasoma_bullatum_ott2945451,Cymbasoma_zetlandicum_ott2945452,Cymbasoma_rigidum_ott2945454,Cymbasoma_malaquini_ott2945456,Cymbasoma_striatum_ott2945458,Cymbasoma_roscovita_ott2945460,Cymbasoma_rostratum_ott2945467,Cymbasoma_longispinosum_ott2945468,Cymbasoma_gigas_ott2945470,Cymbasoma_tenue_ott2945475,Cymbasoma_reticulatum_ott2945477,Cymbasoma_tumorifrons_ott2945480,Cymbasoma_claparedei_ott2945484,Cymbasoma_californiense_ott2945486,Cymbasoma_davisi_ott2945487,Cymbasoma_chelemense_ott2945488,Cymbasoma_danae_ott2945490,Cymbasoma_javensis_ott2945494,Cymbasoma_bowmani_ott2945495,Cymbasoma_tirmiziae_ott2945496,Cymbasoma_quintanarooense_ott2945499,Cymbasoma_thompsonii_ott2945503,Cymbasoma_similirostratum_ott2945506,Cymbasoma_ghardaqanum_ott2945513,Cymbasoma_boxshalli_ott2945519,Cymbasoma_nicolettae_ott2945522,Cymbasoma_cocoense_ott2945523,Cymbasoma_frondipes_ott2945525,Cymbasoma_herdmani_ott2945529,Cymbasoma_gracile_ott2945531,Cymbasoma_guererrense_ott2945539,Cymbasoma_bali_ott2945540,Cymbasoma_germanicum_ott2945541,Cymbasoma_tropicum_ott2945542,Cymbasoma_williamsoni_ott2945554,Cymbasoma_concepcionae_ott2945559,Cymbasoma_mcalicei_ott2945561,Cymbasoma_agoense_ott2945563,Cymbasoma_rochai_ott2945567,Cymbasoma_morii_ott2945568,Cymbasoma_janetae_ott2945611,Cymbasoma_striifrons_ott5092631,Cymbasoma_alvaroi_ott5781781,Cymbasoma_sinopense_ott5781782,Cymbasoma_annulocolle_ott6190082,Cymbasoma_apicale_ott6190083,Cymbasoma_astrolabe_ott6190084,Cymbasoma_bidentatum_ott6190085,Cymbasoma_bitumidum_ott6190086,Cymbasoma_buckleyi_ott6190087,Cymbasoma_clairejoanae_ott6190088,Cymbasoma_colefaxi_ott6190089,Cymbasoma_constrictum_ott6190090,Cymbasoma_dakini_ott6190091,Cymbasoma_fergusoni_ott6190092,Cymbasoma_galerus_ott6190093,Cymbasoma_jinigudira_ott6190094,Cymbasoma_leighrandalli_ott6190095,Cymbasoma_lenticula_ott6190096,Cymbasoma_lourdesae_ott6190097,Cymbasoma_marioeduardoi_ott6190098,Cymbasoma_markhasevae_ott6190099,Cymbasoma_paraconstrictum_ott6190100,Cymbasoma_pseudoquadridens_ott6190101,Cymbasoma_rafaelmartinezi_ott6190102,Cymbasoma_solanderi_ott6190103,Cymbasoma_strzeleckii_ott6190104,Cymbasoma_tharawalorum_ott6190105,Cymbasoma_tranteri_ott6190106,Cymbasoma_clauderazoulsi_ott7694405,Cymbasoma_javense_ott7694406,Cymbasoma_mediterranea_ott7694407,Cymbasoma_pseudobidentatum_ott7694408,Cymbasoma_quardridens_ott7694409,Cymbasoma_specchii_ott7694410,Cymbasoma_tergestinum_ott7694412,Cymbasoma_turcorum_ott7694413)Cymbasoma_ott12420,(Monstrillopsis_dubioides_ott2945463,Monstrillopsis_zernowi_ott2945485,Monstrillopsis_fosshageni_ott2945489,Monstrillopsis_reticulata_ott2945565,Monstrillopsis_sarsi_ott2945569,Monstrillopsis_dubia_ott2945570,Monstrillopsis_chilensis_ott2945579,Monstrillopsis_ferrarii_ott2945586,Monstrillopsis_igniterra_ott2945606,Monstrillopsis_cahuitae_ott5781776,Monstrillopsis_chathamensis_ott5781777,Monstrillopsis_boonwurrungorum_ott5781778,Monstrillopsis_nanus_ott5781779,Monstrillopsis_hastata_ott5781780,Monstrillopsis_coreensis_ott7115197,Monstrillopsis_longilobata_ott7115198,Monstrillopsis_bispinosa_ott7694421,Monstrillopsis_latipes_ott7694422,Monstrillopsis_planifrons_ott7694423,Monstrillopsis_pontoeuxinensis_ott7694424)Monstrillopsis_ott12426)mrcaott2945447ott2945463,Guanabaraenia_ott2945552,(Maemonstrilla_okame_ott4676820,Maemonstrilla_spinicoxa_ott4676821,Maemonstrilla_simplex_ott4676822,Maemonstrilla_turgida_ott4676823,Maemonstrilla_hyottoko_ott4676824,Maemonstrilla_polka_ott4676825,Maemonstrilla_longipes_ott4676826,Maemonstrilla_ohtsukai_ott5781791,Maemonstrilla_protuberans_ott5781792,Maemonstrilla_hoi_ott5781793,Maemonstrilla_crenulata_ott5781794)Maemonstrilla_ott4676819,(Australomonstrillopsis_crassicaudata_ott5781790)Australomonstrillopsis_ott5756370,(Caromiobenella_castorea_ott7115183,Caromiobenella_ohtsukai_ott7115184,Caromiobenella_polluxea_ott7115185)Caromiobenella_ott7115182)Monstrillidae_ott688264)Monstrilloida_ott451818,(((Pseudopandarus_longus_ott40262,Pseudopandarus_gracilis_ott4676483,Pseudopandarus_pelagicus_ott4676485,Pseudopandarus_australis_ott4676486,Pseudopandarus_cairae_ott7115361,Pseudopandarus_scyllii_ott7115362)Pseudopandarus_ott40264,(Phyllothyreus_cornutus_ott40265)Phyllothyreus_ott40267,(Achtheinus_oblongus_ott310647,Achtheinus_pinguis_ott2943695,Achtheinus_dentatus_ott2943696)Achtheinus_ott310646,(Nesippus_crypturus_ott360518,Nesippus_vespa_ott360521,Nesippus_orientalis_ott885139,Nesippus_nana_ott2943691,Nesippus_gonosaccus_ott2943693,Nesippus_tigris_ott2943694)Nesippus_ott885141,(Pannosus_japonicus_ott360527)Pannosus_ott360526,(Perissopus_dentatus_ott360532,Perissopus_oblongatus_ott2943684,Pholidopus_armatus_ott5521085)Perissopus_ott360531,(Echthrogaleus_coleoptratus_ott435066,Echthrogaleus_mitsukurinae_ott2943735,Echthrogaleus_torpedinis_ott2943736,Echthrogaleus_denticulatus_ott2943739,Echthrogaleus_disciarai_ott2943748,Echthrogaleus_pellucidus_ott2943749,Echthrogaleus_asiaticus_ott5781672,Echthrogaleus_lutkeni_ott7694674)Echthrogaleus_ott2943734,(Dinemoura_latifolia_ott585124,Dinemoura_producta_ott2943721,Dinemoura_discrepans_ott2943722,Dinemoura_ferox_ott2943724)Dinemoura_ott585122,(Pandarus_smithi_ott585126,Pandarus_floridanus_ott2943697,Pandarus_sinuatus_ott2943698,Pandarus_brevicaudis_ott2943699,Pandarus_zygaenae_ott2943701,Pandarus_cranchii_ott2943703,Pandarus_smithii_ott2943707,Pandarus_niger_ott2943708,Pandarus_bicolor_ott2943709,Pandarus_carcharhini_ott2943710,Pandarus_rhincodonicus_ott2943712,Pandarus_rouxii_ott2943714,Pandarus_spinaciiacanthiae_ott2943715,Pandarus_ambiguus_ott2943716,Pandarus_katoi_ott2943718,Pandarus_satyrus_ott2943720,Pandarus_murrayi_ott7694677)Pandarus_ott585123,(Lepimacrus_jourdaini_ott2943726)Lepimacrus_ott2943727,(Pagina_tunica_ott2943730)Pagina_ott2943728,(Prosaetes_rhinodontis_ott2943738)Prosaetes_ott2943737,(Gangliopus_pyriformis_ott2943741)Gangliopus_ott2943729,(Dinemoleus_indeprensus_ott2943743)Dinemoleus_ott2943744,(Demoleus_latus_ott2943746,Demoleus_heptapus_ott2943750)Demoleus_ott2943747,(Philorthragoriscus_serratus_ott2944991)Philorthragoriscus_ott2944989,(Luetkenia_asterodermi_ott2945062,Luetkenia_elongata_ott2945212)Luetkenia_ott2945063,(Entepherus_laminipes_ott2945112)Entepherus_ott2945113,(Cecrops_latreillii_ott2945213,Cecrops_desmaresti_ott2945283,Cecrops_fulgens_ott2945284,Cecrops_lutosus_ott2945285,Cecrops_septemporatus_ott6388089)Cecrops_ott2945114,(Orthagoriscicola_muricatus_ott2945227,Orthagoriscicola_muricaus_ott7694676)Orthagoriscicola_ott2945117,(Nogaus_borealis_ott4676488,Nogaus_ambiguus_ott4676489,Nogaus_spinaciiachantias_ott4676490,Nogaus_bicolor_ott4676491,Nogaus_socialis_ott4676492,Nogaus_curticaudis_ott4676493,Nogaus_brevicaudatus_ott4676494,Nogaus_grandis_ott4676495,Nogaus_elongatus_ott4676496,Nogaus_unicolor_ott4676497,Nogaus_latreillii_ott4676499,Nogaus_lunatus_ott4676501,Nogaus_murrayi_ott4676502,Nogaus_angustulus_ott4676503,Nogaus_tenax_ott4676505,Nogaus_errans_ott4676506,Nogaus_hamiltoni_ott4676507,Nogaus_braccatus_ott4676508,Nogaus_crauchii_ott4676509,Nogaus_validus_ott4676510,Nogaus_caelebs_ott4676511,Nogaus_affinis_ott7115358,Nogaus_angustatus_ott7115359,Nogaus_gracilis_ott7115360,'Nogagus spinacii-achantias ott7694675')Nogaus_ott4676487,(Paranesippus_incisus_ott4676513)Paranesippus_ott4676512,Nogagella_ott4676514,(Amaterasia_amanoiwatoi_ott4676783,Amaterasia_lewisi_ott5781676)Amaterasia_ott4676782,(Kabataia_ostorhynchi_ott5092630)Kabataia_ott5092629)Pandaridae_ott435068,((((Caligus_elongatus_ott80958,Caligus_brevipedis_ott104680,Caligus_clemensi_ott289373,Caligus_centrodonti_ott365301,Caligus_curtus_ott365303,Caligus_pelamydis_ott365304,Caligus_belones_ott365305,Caligus_quadratus_ott383906,Caligus_neunonnae_ott394596,Caligus_warlandi_ott613660,Caligus_longirostris_ott781869,Caligus_diaphanus_ott827637,Caligus_rogercresseyi_ott861944,Caligus_gurnardi_ott1093360,Caligus_parvus_ott2943192,Caligus_tenuicauda_ott2943193,Caligus_laminatus_ott2943194,Caligus_subparvus_ott2943195,Caligus_fugu_ott2943196,Caligus_keralensis_ott2943197,Caligus_uniartus_ott2943198,Caligus_apodus_ott2943199,Caligus_rotundigenitalis_ott2943203,Caligus_inopinatus_ott2943204,Caligus_dampieri_ott2943205,Caligus_parvilatus_ott2943206,Caligus_longicaudatus_ott2943207,Caligus_alaihi_ott2943208,Caligus_thyrsitae_ott2943209,Caligus_temnodontis_ott2943210,Caligus_malabaricus_ott2943211,Caligus_kapuhili_ott2943212,Caligus_pampi_ott2943213,Caligus_digitatus_ott2943214,Caligus_stokesi_ott2943215,Caligus_lolligunculae_ott2943217,Caligus_amblygenitalis_ott2943218,Caligus_tanago_ott2943219,Caligus_similis_ott2943221,Caligus_omissus_ott2943222,Caligus_pterois_ott2943223,Caligus_priacanthi_ott2943224,Caligus_scribae_ott2943225,Caligus_latigenitalis_ott2943226,Caligus_tripedalis_ott2943228,Caligus_vexator_ott2943229,Caligus_diaphamus_ott2943230,Caligus_chiastos_ott2943231,Caligus_olsoni_ott2943233,Caligus_ocyurus_ott2943235,Caligus_asymmetricus_ott2943236,Caligus_productus_ott2943237,Caligus_guerini_ott2943238,Caligus_cheilodactyli_ott2943240,Caligus_tenuifurcatus_ott2943241,Caligus_ventrosetosus_ott2943243,Caligus_atromaculatus_ott2943244,Caligus_brevis_ott2943245,Caligus_pseudokalumai_ott2943247,Caligus_robustus_ott2943249,Caligus_longispinosus_ott2943250,Caligus_arii_ott2943251,Caligus_lacustris_ott2943252,Caligus_glacialis_ott2943253,Caligus_chrysophrysi_ott2943254,Caligus_undulatus_ott2943255,Caligus_biaculeatus_ott2943256,Caligus_hottentotus_ott2943257,Caligus_asperimanus_ott2943258,Caligus_seriolae_ott2943259,Caligus_enormis_ott2943260,Caligus_deformis_ott2943261,Caligus_epidemicus_ott2943262,Caligus_littoralis_ott2943263,Caligus_sciaenops_ott2943264,Caligus_buechlerae_ott2943265,Caligus_pelagicus_ott2943266,Caligus_teres_ott2943267,Caligus_hamatus_ott2943268,Caligus_bocki_ott2943269,Caligus_ignotus_ott2943270,Caligus_biseriodentatus_ott2943271,Caligus_furcisetifer_ott2943272,Caligus_afurcatus_ott2943273,Caligus_cunicephalus_ott2943274,Caligus_pauliani_ott2943275,Caligus_macrurus_ott2943276,Caligus_sclerotinosus_ott2943277,Caligus_mortis_ott2943278,Caligus_hemiconiati_ott2943280,Caligus_pagri_ott2943281,Caligus_nengai_ott2943282,Caligus_dactylopteni_ott2943283,Caligus_pagelli_ott2943284,Caligus_willungae_ott2943285,Caligus_antennatus_ott2943286,Caligus_calotomi_ott2943287,Caligus_laticaudus_ott2943288,Caligus_kabatae_ott2943289,Caligus_phipsoni_ott2943290,Caligus_irritans_ott2943291,Caligus_brevicaudatus_ott2943292,Caligus_fronsuganinus_ott2943293,Caligus_haemulonis_ott2943294,Caligus_placidus_ott2943295,Caligus_bonito_ott2943296,Caligus_dicentrarchi_ott2943297,Caligus_mutabilis_ott2943298,Caligus_platytarsis_ott2943299,Caligus_ligatus_ott2943300,Caligus_chelifer_ott2943302,Caligus_tenax_ott2943303,Caligus_eleutheronemi_ott2943304,Caligus_kalumai_ott2943305,Caligus_crusmae_ott2943306,Caligus_patulus_ott2943307,Caligus_constrictus_ott2943308,Caligus_serratus_ott2943309,Caligus_kirti_ott2943310,Caligus_macarovi_ott2943311,Caligus_glandifer_ott2943312,Caligus_wilsoni_ott2943313,Caligus_lichiae_ott2943314,Caligus_randalli_ott2943315,Caligus_labracis_ott2943316,Caligus_lethrinicola_ott2943317,Caligus_schelegeli_ott2943318,Caligus_planktonis_ott2943319,Caligus_dubius_ott2943321,Caligus_zylanica_ott2943322,Caligus_pomacentrus_ott2943323,Caligus_balistae_ott2943325,Caligus_rapax_ott2943326,Caligus_hyalinus_ott2943327,Caligus_jawahari_ott2943328,Caligus_clavatus_ott2943329,Caligus_sicarius_ott2943330,Caligus_sepetibensis_ott2943331,Caligus_kurochkini_ott2943332,Caligus_cornutus_ott2943333,Caligus_nuenonnae_ott2943334,Caligus_dakari_ott2943335,Caligus_fortis_ott2943336,Caligus_fistulariae_ott2943337,Caligus_raniceps_ott2943338,Caligus_cordyla_ott2943339,Caligus_kahawai_ott2943340,Caligus_longiabdominis_ott2943341,Caligus_sibogae_ott2943342,Caligus_oviceps_ott2943344,Caligus_minimus_ott2943345,Caligus_pectinatus_ott2943346,Caligus_bicycletus_ott2943347,Caligus_inanis_ott2943348,Caligus_pseudoproductus_ott2943349,Caligus_platurus_ott2943350,Caligus_nanhaiensis_ott2943351,Caligus_epinepheli_ott2943352,Caligus_penrithi_ott2943353,Caligus_triangularis_ott2943354,Caligus_dieuzeidei_ott2943355,Caligus_stromatei_ott2943356,Caligus_debueni_ott2943357,Caligus_itacurussensis_ott2943358,Caligus_trachynoti_ott2943359,Caligus_infestans_ott2943360,Caligus_lessonius_ott2943361,Caligus_grandiabdominalis_ott2943363,Caligus_regalis_ott2943364,Caligus_mugilis_ott2943365,Caligus_novocaledonicus_ott2943366,Caligus_pomadasi_ott2943367,Caligus_nolani_ott2943368,Caligus_engraulidis_ott2943369,Caligus_cresseyorum_ott2943371,Caligus_ligusticus_ott2943372,Caligus_praetextus_ott2943373,Caligus_callaoensis_ott2943374,Caligus_cookeoli_ott2943375,Caligus_cossacki_ott2943376,Caligus_costatus_ott2943378,Caligus_hoplognathi_ott2943379,Caligus_orientalis_ott2943380,Caligus_confusus_ott2943381,Caligus_punctatus_ott2943382,Caligus_chorinemi_ott2943383,Caligus_berychis_ott2943385,Caligus_isonyx_ott2943386,Caligus_pageti_ott2943387,Caligus_lalandei_ott2943388,Caligus_polycanthi_ott2943389,Caligus_pagrosomi_ott2943390,Caligus_hamruri_ott2943391,Caligus_kala_ott2943393,Caligus_tetrodontis_ott2943394,Caligus_savala_ott2943395,Caligus_kuwaitensis_ott2943396,Caligus_dasyaticus_ott2943397,Caligus_mordax_ott2943398,Caligus_oculicola_ott2943399,Caligus_reniformis_ott2943400,Caligus_acanthopagri_ott2943401,Caligus_lobodes_ott2943402,Caligus_brevicaudus_ott2943403,Caligus_latus_ott2943404,Caligus_truttae_ott2943405,Caligus_callyodoni_ott2943406,Caligus_affinis_ott2943407,Caligus_torpedinis_ott2943408,Caligus_eventilis_ott2943409,Caligus_xystercus_ott2943412,Caligus_cordiventris_ott2943413,Caligus_aduncus_ott2943414,Caligus_longicaudus_ott2943415,Caligus_klawei_ott2943416,Caligus_musaicus_ott2943418,Caligus_triabdominalis_ott2943419,Caligus_rufimaculatus_ott2943420,Caligus_lunatus_ott2943421,Caligus_suffuscus_ott2943422,Caligus_hobsoni_ott2943425,Caligus_aesopus_ott2943427,Caligus_kanagurta_ott2943428,Caligus_flexispina_ott2943429,Caligus_schistonyx_ott2943431,Caligus_longipedis_ott2943432,Caligus_hyalinae_ott2943434,Caligus_zei_ott2943436,Caligus_bifurcus_ott2943440,Caligus_saucius_ott2943441,Caligus_absens_ott2943442,Caligus_cybii_ott2943445,Caligus_sensorius_ott2943447,Caligus_tylosuri_ott2943449,Caligus_ariicolus_ott2943452,Caligus_equulae_ott2943453,Caligus_carangis_ott2943454,Caligus_tenuis_ott2943455,Caligus_lutjani_ott2943456,Caligus_pharaonis_ott2943538,Caligus_nibeae_ott2943679,Caligus_stocki_ott4676444,Caligus_longiramus_ott5092583,Caligus_evelynae_ott5092584,Caligus_chamelensis_ott5264851,Caligus_ogawai_ott5521077,Caligus_quadrigenitalis_ott5521079,Caligus_macoloricola_ott5521080,Caligus_praecinctorius_ott5521082,Caligus_solea_ott5781741,Caligus_mebachii_ott5781742,Caligus_spinosus_ott5781743,Caligus_kirtioides_ott6190216,Caligus_lini_ott6190217,Caligus_rivulatus_ott6190218,Caligus_longipes_ott6190219,Caligus_fajerae_ott7115303,Caligus_ilhoikimi_ott7115304,Caligus_abigailae_ott7694568,Caligus_adanensis_ott7694569,Caligus_africanus_ott7694570,Caligus_bicaudatus_ott7694571,Caligus_elasmobranchi_ott7694572,Caligus_hyporhamphi_ott7694573,Caligus_mulli_ott7694574,Caligus_murrayi_ott7694575,Caligus_nataliae_ott7694576,Caligus_neoaricolus_ott7694577,Caligus_paranengai_ott7694578,Caligus_pseudorhombi_ott7694579,Caligus_schlegeli_ott7694580,Caligus_spinocurculus_ott7694581,Caligus_tumulus_ott7694582,Caligus_turbidus_ott7694583,Caligus_upenei_ott7694584)Caligus_ott827641,(Lepeophtheirus_hospitalis_ott289371,Lepeophtheirus_parvicruris_ott289376,Lepeophtheirus_natalensis_ott310655,Lepeophtheirus_pollachius_ott388141,Lepeophtheirus_hippoglossi_ott759059,Lepeophtheirus_thompsoni_ott827640,Lepeophtheirus_pectoralis_ott1042371,Lepeophtheirus_parviventris_ott1057419,Lepeophtheirus_oblitus_ott1057421,Lepeophtheirus_cuneifer_ott1057423,Lepeophtheirus_bifidus_ott1057425,Lepeophtheirus_chaenichthyis_ott2943234,Lepeophtheirus_dissimulatus_ott2943457,Lepeophtheirus_lichiae_ott2943460,Lepeophtheirus_histiopteridi_ott2943461,Lepeophtheirus_distinctus_ott2943462,Lepeophtheirus_simplex_ott2943463,Lepeophtheirus_formosanus_ott2943464,Lepeophtheirus_plotosi_ott2943466,Lepeophtheirus_lateolabraxi_ott2943467,Lepeophtheirus_robustus_ott2943468,Lepeophtheirus_lalandei_ott2943469,Lepeophtheirus_crabro_ott2943470,Lepeophtheirus_europaensis_ott2943471,Lepeophtheirus_spatha_ott2943472,Lepeophtheirus_monacanthus_ott2943473,Lepeophtheirus_brachyurus_ott2943474,Lepeophtheirus_hummi_ott2943475,Lepeophtheirus_constrictus_ott2943476,Lepeophtheirus_nanaimoensis_ott2943477,Lepeophtheirus_bifurcatus_ott2943478,Lepeophtheirus_bagri_ott2943479,Lepeophtheirus_rotundipes_ott2943480,Lepeophtheirus_interitus_ott2943481,Lepeophtheirus_parvus_ott2943482,Lepeophtheirus_parvipes_ott2943483,Lepeophtheirus_paulus_ott2943484,Lepeophtheirus_zbigniewi_ott2943485,Lepeophtheirus_longispinosus_ott2943486,Lepeophtheirus_intercurreus_ott2943487,Lepeophtheirus_eminens_ott2943488,Lepeophtheirus_palliatus_ott2943489,Lepeophtheirus_tuberculatus_ott2943490,Lepeophtheirus_spinifer_ott2943491,Lepeophtheirus_curtus_ott2943492,Lepeophtheirus_longipes_ott2943493,Lepeophtheirus_hexagrammi_ott2943494,Lepeophtheirus_marcepes_ott2943495,Lepeophtheirus_aesopus_ott2943496,Lepeophtheirus_tenuis_ott2943497,Lepeophtheirus_perpes_ott2943498,Lepeophtheirus_acutus_ott2943499,Lepeophtheirus_mugiloidis_ott2943501,Lepeophtheirus_bychowskyi_ott2943502,Lepeophtheirus_nordmanni_ott2943503,Lepeophtheirus_uluus_ott2943504,Lepeophtheirus_breviventris_ott2943505,Lepeophtheirus_pravipes_ott2943506,Lepeophtheirus_hastatus_ott2943507,Lepeophtheirus_edwardsi_ott2943508,Lepeophtheirus_suhmi_ott2943509,Lepeophtheirus_rotundatus_ott2943510,Lepeophtheirus_hidekoi_ott2943511,Lepeophtheirus_latigenitalis_ott2943512,Lepeophtheirus_kabatai_ott2943514,Lepeophtheirus_renalis_ott2943515,Lepeophtheirus_abdominis_ott2943516,Lepeophtheirus_polyprioni_ott2943517,Lepeophtheirus_longicaudus_ott2943518,Lepeophtheirus_rhinobati_ott2943519,Lepeophtheirus_frecuens_ott2943521,Lepeophtheirus_sekii_ott2943522,Lepeophtheirus_quadratus_ott2943524,Lepeophtheirus_muraenae_ott2943525,Lepeophtheirus_chantoni_ott2943527,Lepeophtheirus_exsculptus_ott2943528,Lepeophtheirus_platensis_ott2943530,Lepeophtheirus_unispinosus_ott2943531,Lepeophtheirus_krishnai_ott2943532,Lepeophtheirus_scutiger_ott2943533,Lepeophtheirus_hapalogenyos_ott2943534,Lepeophtheirus_rotundiventris_ott2943535,Lepeophtheirus_chilensis_ott2943536,Lepeophtheirus_epinepheli_ott2943537,Lepeophtheirus_crassus_ott2943539,Lepeophtheirus_furcatus_ott2943540,Lepeophtheirus_exilipes_ott2943541,Lepeophtheirus_appendiculatus_ott2943542,Lepeophtheirus_parvulus_ott2943543,Lepeophtheirus_longiventralis_ott2943544,Lepeophtheirus_remiopsis_ott2943545,Lepeophtheirus_etelisi_ott2943546,Lepeophtheirus_argentus_ott2943547,Lepeophtheirus_cossyphi_ott2943550,Lepeophtheirus_yanezi_ott2943551,Lepeophtheirus_atypicus_ott2943552,Lepeophtheirus_longipalpus_ott2943553,Lepeophtheirus_molvae_ott2943554,Lepeophtheirus_heegaardi_ott2943555,Lepeophtheirus_marginatus_ott2943556,Lepeophtheirus_clarionensis_ott2943557,Lepeophtheirus_litus_ott2943558,Lepeophtheirus_plectropomi_ott2943559,Lepeophtheirus_sigani_ott2943560,Lepeophtheirus_sturionis_ott2943561,Lepeophtheirus_longiabdominis_ott2943562,Lepeophtheirus_grohmanni_ott2943563,Lepeophtheirus_lagocephali_ott2943564,Lepeophtheirus_goniistii_ott2943565,Lepeophtheirus_bonaci_ott2943566,Lepeophtheirus_sheni_ott2943567,Lepeophtheirus_shiinoi_ott2943568,Lepeophtheirus_selkirki_ott2943569,Lepeophtheirus_erecsoni_ott2943570,Lepeophtheirus_elegans_ott2943573,Lepeophtheirus_paralichthydis_ott2943574,Lepeophtheirus_semicossyphi_ott2943575,Lepeophtheirus_anguilli_ott2943577,Lepeophtheirus_lewisi_ott2943601,Lepeophtheirus_environmental_sample_ott5521069,Lepeophtheirus_alvaroi_ott5521075,Lepeophtheirus_gusevi_ott5781756,Lepeophtheirus_tamladus_ott5781757,Chalimus_scombri_ott5781758,(Lepeophtheirus_salmonis_salmonis_ott5791780,Lepeophtheirus_salmonis_oncorhynchi_ott5791781)Lepeophtheirus_salmonis_ott430269,Lepeophtheirus_confusum_ott6190221,Lepeophtheirus_azoricus_ott7694588,Lepeophtheirus_robertae_ott7694589,Lepeophtheirus_schaadti_ott7694590,Lepeophtheirus_septemtrionalis_ott7694591)Lepeophtheirus_ott430266)mrcaott80958ott289371,(Metacaligus_uruguayensis_ott104663,Metacaligus_rufus_ott2943200,Metacaligus_unguidentatus_ott2943201,Metacaligus_latus_ott2943202,Metacaligus_yucatanensis_ott5521070)Metacaligus_ott104664,(Paralebion_elongatus_ott360524,Paralebion_curticaudis_ott2943579,Paralebion_pearsei_ott2943580,Paralebion_aliuncus_ott2943581)Paralebion_ott360523,(Gloiopotes_watsoni_ott871952,Gloiopotes_ornatus_ott2943583,Gloiopotes_huttoni_ott2943584,Gloiopotes_hygomianus_ott2943585,Gloiopotes_americanus_ott2943586,Calina_brachyura_ott5521067)Gloiopotes_ott871951,(Sinocaligus_caudatus_ott2943392,Sinocaligus_formicoides_ott4676439,Sinocaligus_timorensis_ott4676440,Sinocaligus_dussumieri_ott5521073)Sinocaligus_ott4676438,(Tuxophorus_caligodes_ott2943435,Tuxophorus_collettei_ott2945060,Tuxophorus_wilsoni_ott2945164,Tuxophorus_cervicornis_ott2945165,Tuxophorus_cybii_ott2945166,Tuxophorus_zonichthi_ott2945167)Tuxophorus_ott2945061,(Anuretes_anomalus_ott2943500,Anuretes_rotundigenitalis_ott2943594,Anuretes_quadrilaterus_ott2943596,Anuretes_similis_ott2943604,Anuretes_hoi_ott2943605,Anuretes_plataxi_ott2943606,Anuretes_occultus_ott2943611,Anuretes_shiinoi_ott2943617,Anuretes_branchialis_ott2943618,Anuretes_heckelii_ott2943619,Anuretes_menehune_ott2943620,Anuretes_serratus_ott2943622,Anuretes_perplexus_ott2943631,Anuretes_grandis_ott2943633,Anuretes_plectorhynchi_ott2943634,Anuretes_brevis_ott2943636,Anuretes_rotundus_ott2943637,Anuretes_justinei_ott2943639,Anuretes_indicus_ott5521071,Anuretes_amplus_ott7694565,Anuretes_amymichaelae_ott7694566)Anuretes_ott2943595,(Lepeoptheirus_trifidus_ott2943592,Lepeoptheirus_marginatus_ott2943615,Lepeoptheirus_unispinosus_ott2943629,Lepeoptheirus_aesopus_ott2943644,Lepeoptheirus_anguilli_ott2943645,Lepeoptheirus_chilensis_ott2943646,Lepeoptheirus_argentus_ott2943647,Lepeoptheirus_plotosi_ott2943649,Lepeoptheirus_selkirki_ott2943661,Lepeoptheirus_acutus_ott2943665)Lepeoptheirus_ott2943593,(Pseudanuretes_pomacanthodi_ott2943598,Pseudanuretes_parvulus_ott2943600,Pseudanuretes_indicus_ott2943643,Pseudanuretes_chaetodontis_ott2943650,Pseudanuretes_papernai_ott2943655,Pseudanuretes_pomacanthi_ott2943656,Pseudanuretes_schmitti_ott2943657,Pseudanuretes_chelatus_ott2943658,Pseudanuretes_fortipedis_ott2943664)Pseudanuretes_ott2943599,(Parapetalus_parapetalopsis_ott2943602,Parapetalus_occidentalis_ott2943640,Parapetalus_dewani_ott2943663,Parapetalus_longipennatus_ott2943666,Parapetalus_spinosus_ott2943677,Parapetalus_orientalis_ott2943678,Parapetalus_hirsutus_ott2943682,Parapetalus_occidentalus_ott7694593)Parapetalus_ott2943603,(Abasia_pusilla_ott2943609,Abasia_pseudorostris_ott2943651,Abasia_tripartita_ott2943660,Abasia_inflata_ott2943672,Abasia_pillaii_ott2943673,Abasia_platyrostris_ott2943674)Abasia_ott2943610,Calistes_ott2943614,(Caligodes_laciniatus_ott2943625,Caligodes_megacephalus_ott2943628,Caligodes_caligusus_ott2943659,Caligodes_alatus_ott2943662,Megalostomina_fuchsi_ott7694567)Caligodes_ott2943626,(Echetus_typicus_ott2943630)Echetus_ott2943616,(Pupulina_minor_ott2943653,Pupulina_flores_ott2943654,Pupulina_brevicauda_ott2943671,Pupulina_merira_ott5781759,Pupulina_cliffi_ott5781760,Pupulina_keiri_ott7694595,Pupulina_mantensis_ott7694596)Pupulina_ott2943652,(Parechetus_carangis_ott2943667)Parechetus_ott4676464,(Markevichus_ponticus_ott2943675)Markevichus_ott2943676,(Alanlewisia_fallolunulus_ott2943680)Alanlewisia_ott4676449,(Euryphorus_brachypterus_ott2945039,Euryphorus_nordmannii_ott2945139,Dysgamus_limbatus_ott5521091,Dysgamus_rhinodontis_ott5521092,Euryphorus_suarezi_ott6190220)Euryphorus_ott2945040,(Arrama_tandani_ott4676447,Arrama_cordata_ott4676448)Arrama_ott4676446,(Caritus_serratus_ott4676452,Caritus_tolii_ott4676453)Caritus_ott4676451,(Synestius_caliginus_ott4676455)Synestius_ott4676454,(Pseudechetus_fimbriatus_ott4676457)Pseudechetus_ott4676456,(Kabataella_indica_ott4676461)Kabataella_ott4676460,(Belizia_brevicauda_ott4676463)Belizia_ott4676462,(Anchicaligus_nautili_ott4676467)Anchicaligus_ott4676466,(Hermilius_longicaudus_ott4676469,Hermilius_ariodi_ott4676470,Hermilius_youngi_ott4676471,Hermilius_longicornis_ott4676472,Hermilius_tachysuri_ott4676473,Hermilius_alatus_ott4676474,Hermilius_pyriventris_ott4676475,Hermilius_pseudari_ott4676476)Hermilius_ott4676468,(Avitocaligus_assurgericola_ott4676478,Avitocaligus_evoxymetoponicola_ott5521083)Avitocaligus_ott4676477,(Mappates_alter_ott4676480,Mappates_plataxus_ott4676481)Mappates_ott4676479,(Dartevellia_bilobata_ott5092586)Dartevellia_ott5092585)Caligidae_ott430267,((Dissonus_manteri_ott585120,Dissonus_glaber_ott2944057,Dissonus_ruvetti_ott2944058,Dissonus_heronensis_ott2944059,Dissonus_hoi_ott2944060,Dissonus_kapuri_ott2944061,Dissonus_similis_ott2944062,Dissonus_inaequalis_ott2944063,Dissonus_nudiventris_ott2944064,Dissonus_furcatus_ott2944065,Dissonus_spinifer_ott2944066,Dissonus_excavatus_ott2944067,Dissonus_scirpaceus_ott5114176)Dissonus_ott585121,(Innaprokofevnas_orientcolae_ott7115312)Innaprokofevnas_ott2945232)Dissonidae_ott12438)mrcaott80958ott585120)mrcaott40262ott80958)mrcaott12424ott40262,((Lernaeocera_branchialis_ott673399,Lernaeocera_minuta_ott2944833,Lernaeocera_caparti_ott2944834,Lernaeocera_esocina_ott2944835,Lernaeocera_abyssicola_ott2944836,Lernaeocera_sauciatonis_ott2944837,Lernaeocera_galei_ott2944838,Lernaeocera_lusci_ott2944839)Lernaeocera_ott673406,(Lernaeenicus_kabatai_ott2944840,Lernaeenicus_neglectus_ott2944851,Lernaeenicus_ocularis_ott2944852,Lernaeenicus_anchoviellae_ott2944855,Lernaeenicus_polynemi_ott2944858,Lernaeenicus_stromatei_ott2944861,Lernaeenicus_centropristi_ott2944866,Lernaeenicus_longiventris_ott2944875,Lernaeenicus_radiatus_ott2944877,Lernaeenicus_procerus_ott2944891,Lernaeenicus_polyceraus_ott2944893,Lernaeenicus_encrasicholi_ott2944896,Lernaeenicus_alatus_ott2944903,Lernaeenicus_bataviensis_ott2944910,Lernaeenicus_ater_ott2944911,Lernaeenicus_nemipteri_ott2944914,Lernaeenicus_ramosus_ott2944915,Lernaeenicus_gnathonicus_ott2944921,Lernaeenicus_multilobatus_ott2944930,Lernaeenicus_hemirhamphi_ott2944931,Lernaeenicus_hemiramphi_ott2944940,Lernaeenicus_sayori_ott2944943,Lernaeenicus_gracilis_ott2944947,Lernaeenicus_sprattae_ott2944948,Lernaeenicus_quadrilobatus_ott2944950,Lernaeenicus_mulli_ott2944951,Lernaeenicus_seeri_ott2944954,Lernaeenicus_triangularis_ott2944957,Lernaeenicus_gnavus_ott2944958,Lernaeenicus_gonostomae_ott2944963,Lernaeenicus_vorax_ott2944970,Lernaeenicus_affixus_ott2944972,Lernaeenicus_cerberus_ott2944983,Protosarcotretes_nishikawai_ott7694680)Lernaeenicus_ott2944841,(Peroderma_pacifica_ott2944842,Peroderma_sardinellae_ott2944848,Peroderma_tasselum_ott2944873,Peroderma_petersi_ott2944939,Peroderma_cylindricum_ott2944946)Peroderma_ott2944843,(Pennella_sagitta_ott2944844,Pennella_diodontis_ott2944846,Pennella_tridentata_ott2944856,Pennella_oxyporhamphi_ott2944879,Pennella_elongata_ott2944883,Pennella_selaris_ott2944906,Pennella_exocoeti_ott2944907,Pennella_varians_ott2944908,Pennella_balaenoptera_ott2944916,Pennella_filosa_ott2944923,Pennella_instructa_ott2944926,Pennella_hawaiiensis_ott2944944,Pennella_cylindrica_ott2944961,Pennella_makaira_ott2944974,Pennella_benzi_ott7115364,'Pennella sp. TY-2016 ott7115365',Pennella_charchoti_ott7694682,Pennella_orthogorisci_ott7694683)Pennella_ott2944845,(Sarcotretes_eristaliformis_ott2944850,Sarcotretes_scopeli_ott2944857,Sarcotretes_longirostris_ott2944882,Sarcotretes_umitakae_ott5781685)Sarcotretes_ott2944849,(Peniculus_calamus_ott2944853,Peniculus_communis_ott2944860,Peniculus_truncatus_ott2944870,Peniculus_ostraciontis_ott2944897,Peniculus_elongatus_ott2944922,Peniculus_clavatus_ott2944924,Peniculus_minuticaudae_ott2944936,Peniculus_elegans_ott2944969,Peniculus_quadratus_ott5781688,'Peniculus cf. fistula AMA-2016 ott6190235',Peniculus_hokutoae_ott7694681)Peniculus_ott2944854,(Cardiodectes_krishnai_ott2944862,Cardiodectes_rotundicaudatus_ott2944864,Cardiodectes_spiralis_ott2944865,Cardiodectes_cristatus_ott2944867,Cardiodectes_boxshalli_ott2944868,Cardiodectes_hardenbergi_ott2944869,Cardiodectes_bellottii_ott2944871,Cardiodectes_longicervicus_ott2944872,Cardiodectes_rubosus_ott2944874,Cardiodectes_anchorellae_ott2944876,Cardiodectes_frondosus_ott2944878,Cardiodectes_bertrandi_ott2944881,Cardiodectes_asper_ott2944884,Cardiodectes_medusaeus_ott2944984,Cardiodectes_shini_ott5781686,Cardiodectes_bellwoodi_ott5781687)Cardiodectes_ott2944863,(Phrixocephalus_crassus_ott2944885,Phrixocephalus_carcellesi_ott2944888,Phrixocephalus_reniformis_ott2944889,Phrixocephalus_umbellatus_ott2944890,Phrixocephalus_diversus_ott2944892,Phrixocephalus_arboreus_ott2944895,Phrixocephalus_alatus_ott2944899,Phrixocephalus_longicollum_ott2944900,Phrixocephalus_vipereus_ott2944901,Phrixocephalus_cepolae_ott2944902,Phrixocephalus_curvatus_ott2944904,Phrixocephalus_triangulus_ott2944905,Phrixocephalus_cincinnatus_ott2944918)Phrixocephalus_ott2944886,(Propeniculus_stromatei_ott2944898,Propeniculus_scomberi_ott2944929,Propeniculus_trichiuri_ott2944932,Propeniculus_sciaenae_ott2944941,Propeniculus_theraponi_ott2944982)Propeniculus_ott5756367,(Trifur_tortuosus_ott2944913,Trifur_godfroyi_ott2944933,'Trifur cf. tortuosus AMA-2016 ott6190236')Trifur_ott2944912,(Peniculisa_furcata_ott2944927,Peniculisa_uchinah_ott4676532,Peniculisa_crassa_ott4676533,Peniculisa_ohirugi_ott4676534,Peniculisa_elongata_ott4676535,Peniculisa_wilsoni_ott4676536,Peniculisa_bicaudata_ott4676537,Peniculisa_bellwoodi_ott4676538,Peniculisa_shiinoi_ott4676540)Peniculisa_ott4676531,(Pseudopeniculus_asinus_ott2944938)Pseudopeniculus_ott5756366,(Haemobaphes_enodis_ott2944952,Haemobaphes_cyclopterina_ott2944959,Haemobaphes_disphaerocephalus_ott2944960,Haemobaphes_parvus_ott2944962,Haemobaphes_intermedius_ott2944964,Haemobaphes_diceraus_ott2944966,Haemobaphes_ambiguus_ott2944967,Haemobaphes_cresseyi_ott2944976,Haemobaphes_pannosus_ott2944978)Haemobaphes_ott2944953,(Lernaeolophus_striatus_ott2944955,Lernaeolophus_aceratus_ott2944979,Lernaeolophus_sultanus_ott2944981)Lernaeolophus_ott2944925,(Exopenna_crimmeni_ott2944965)Exopenna_ott2944942,(Serpentisaccus_magnificus_ott4676523,Serpentisaccus_magnificae_ott7694684)Serpentisaccus_ott4676522,(Allotrifur_cholorophthalmi_ott4676525)Allotrifur_ott4676524,(Metapeniculus_antofagastensis_ott4676527,Metapeniculus_haemuloni_ott4676528,Metapeniculus_antofagastiensis_ott7115363)Metapeniculus_ott4676526,Pseudulus_ott4676529,(Pontopsyllus_elongatus_ott4676542)Pontopsyllus_ott5931624,(Ophiolernaea_formosana_ott4676544,Ophiolernaea_longiceps_ott4676545)Ophiolernaea_ott4676543,(Creopelates_nohmijimensis_ott4676547,Creopelates_floridus_ott4676548,Creopelates_shirakawai_ott5781689,Creopelates_lubangenesis_ott5781690,Creopelates_hosinoi_ott5781691,Creopelates_hoshinoi_ott6190233,Creopelates_lubangensis_ott6190234)Creopelates_ott4676546,(Impexus_hamondi_ott4676550)Impexus_ott4676549,(Parinia_myctophi_ott5092590)Parinia_ott5092589,(Nagasawanus_akinohama_ott5781692,Nagasawanus_snufkini_ott5781693)Nagasawanus_ott5756368,'Pennellidae sp. HLC-26075 ott7115366')Pennellidae_ott673405)mrcaott12424ott673399,(('Hatschekia sp. RJH-2006 ott64108',Hatschekia_pagrosomi_ott821341,Hatschekia_oblonga_ott2944068,Hatschekia_insolita_ott2944069,Hatschekia_kabatai_ott2944070,Hatschekia_crenulata_ott2944071,Hatschekia_atagonel_ott2944072,Hatschekia_bodiani_ott2944073,Hatschekia_longigenitalis_ott2944074,Hatschekia_synagris_ott2944075,Hatschekia_bifurcata_ott2944076,Hatschekia_crenata_ott2944078,Hatschekia_ovalis_ott2944079,Hatschekia_foliolata_ott2944080,Hatschekia_elliptica_ott2944081,Hatschekia_quadrata_ott2944082,Hatschekia_clava_ott2944083,Hatschekia_plectopomi_ott2944084,Hatschekia_jorgei_ott2944085,Hatschekia_gracilis_ott2944086,Hatschekia_rotundigenitalis_ott2944087,Hatschekia_squamata_ott2944089,Hatschekia_modesta_ott2944090,Hatschekia_monacanthi_ott2944091,Hatschekia_tenuis_ott2944092,Hatschekia_japonica_ott2944093,Hatschekia_delamarei_ott2944094,Hatschekia_longibrachium_ott2944095,Hatschekia_papillifera_ott2944097,Hatschekia_elongata_ott2944098,Hatschekia_scari_ott2944099,Hatschekia_ischnon_ott2944100,Hatschekia_bicaudata_ott2944101,Hatschekia_nahaensis_ott2944103,Hatschekia_cernae_ott2944104,Hatschekia_flatti_ott2944105,Hatschekia_conifer_ott2944106,Hatschekia_albirubra_ott2944107,Hatschekia_linearis_ott2944108,Hatschekia_pagellibogneravei_ott2944109,Hatschekia_angulata_ott2944110,Hatschekia_pseudolabri_ott2944111,Hatschekia_obesa_ott2944112,Hatschekia_sargi_ott2944113,Hatschekia_napoleoni_ott2944114,Hatschekia_cluthae_ott2944115,Hatschekia_jonesi_ott2944116,Hatschekia_caudata_ott2944117,Hatschekia_pygmaea_ott2944118,Hatschekia_breviramus_ott2944119,Hatschekia_hemicyclium_ott2944120,Hatschekia_hippoglossi_ott2944121,Hatschekia_prionoti_ott2944122,Hatschekia_parva_ott2944123,Hatschekia_subpinguis_ott2944124,Hatschekia_harkema_ott2944125,Hatschekia_uncata_ott2944126,Hatschekia_sphyraeni_ott2944127,Hatschekia_branchiostegi_ott2944128,Hatschekia_labracis_ott2944130,Hatschekia_pholas_ott2944131,Hatschekia_girelli_ott2944132,Hatschekia_megacephala_ott2944133,Hatschekia_affluens_ott2944135,Hatschekia_pinguis_ott2944136,Hatschekia_lima_ott2944138,Hatschekia_zanpa_ott2944139,Hatschekia_seyi_ott2944140,Hatschekia_siganicola_ott2944141,Hatschekia_churaumi_ott2944142,Hatschekia_manea_ott2944143,Hatschekia_tanysoma_ott2944144,Hatschekia_gerro_ott2944145,Hatschekia_rohdei_ott2944146,Hatschekia_becuni_ott2944147,Hatschekia_teuthidis_ott2944148,Hatschekia_cadenati_ott2944149,Hatschekia_quadrabdominalis_ott2944150,Hatschekia_iridescens_ott2944151,Hatschekia_nohu_ott2944152,Hatschekia_cylindrus_ott2944153,Hatschekia_bibullae_ott2944154,Hatschekia_sigani_ott2944155,Hatschekia_izenaensis_ott2944156,Hatschekia_mahaensis_ott2944157,Hatschekia_pseudobalistesi_ott2944158,Hatschekia_petiti_ott2944159,Hatschekia_mongarah_ott2944160,Hatschekia_bramae_ott2944162,Hatschekia_mihkagan_ott2944163,Hatschekia_fukurubi_ott2944164,Hatschekia_bougisi_ott2944165,Hatschekia_sunaoi_ott2944166,Hatschekia_elegans_ott2944167,Hatschekia_nakamurai_ott2944169,Hatschekia_fusiformis_ott2944170,Hatschekia_pseudostracii_ott2944171,Hatschekia_balistae_ott2944172,Hatschekia_leptoscari_ott2944173,Hatschekia_conifera_ott2944175,Hatschekia_hemigymni_ott2944176,Hatschekia_mulli_ott2944177,Hatschekia_thompsoni_ott2944178,Hatschekia_pacifica_ott2944179,Hatschekia_argyops_ott2944180,Hatschekia_cepolae_ott2944181,Hatschekia_khahajya_ott2944182,Hatschekia_brotulae_ott2944183,Hatschekia_exigua_ott2944184,Hatschekia_amplicapa_ott2944185,Hatschekia_difficilis_ott2944186,Hatschekia_kuroshioensis_ott2944187,Hatschekia_squamigera_ott2944188,Hatschekia_amphiprocessa_ott2944189,Hatschekia_clavata_ott2944190,Hatschekia_legouili_ott2944191,Hatschekia_nodosa_ott2944192,Hatschekia_pontini_ott2944193,Hatschekia_ostracii_ott2944194,Hatschekia_maculatus_ott5335581,Hatschekia_cyanopodus_ott5335582,Hatschekia_triannuli_ott5521094,Hatschekia_sumireyakko_ott5521095,Hatschekia_longiabdominalis_ott5781694,Hatschekia_anomalis_ott5781695,Hatschekia_boonah_ott5781696,Hatschekia_niger_ott5781697,Hatschekia_geniculata_ott5781698,Hatschekia_hoplobrotulae_ott5781699,Hatschekia_jejuensis_ott5781700,Hatschekia_multibarbatae_ott5781701,Hatschekia_shari_ott5781702,Hatschekia_euanus_ott5781703,Hatschekia_etelisicola_ott5781704,Hatschekia_louti_ott5781705,Hatschekia_cylindrica_ott5781706,Hatschekia_couardi_ott5781707,Hatschekia_neobythitesi_ott5781708,Hatschekia_fuscoguttatus_ott5781709,Hatschekia_ellipsocorpa_ott5781710,Hatschekia_aulacocephalis_ott6190224,Hatschekia_cirrhitichthysicola_ott6190225,Hatschekia_nemipteri_ott6190226,Hatschekia_paracaesioi_ott6190227,Hatschekia_curvata_ott7115323,Hatschekia_aigoi_ott7694618,Hatschekia_gymnocranii_ott7694619,Hatschekia_hanguyenvani_ott7694620,Hatschekia_iniisticola_ott7694621,Hatschekia_laeopsi_ott7694622,Hatschekia_novaculopsi_ott7694623,Hatschekia_plectropomi_ott7694624,Hatschekia_rhombocephalis_ott7694625,Hatschekia_thyrsitoidesi_ott7694626)Hatschekia_ott821340,(Congericola_kabatai_ott2944195,Congericola_pallida_ott2944202,Congericola_congeri_ott2944204,Congericola_gracilis_ott2944205)Congericola_ott2944196,(Wynnowenia_distinctus_ott4676661)Wynnowenia_ott4676660,(Prohatschekia_awatati_ott4676665,Prohatschekia_laguncula_ott4676666,Prohatschekia_cremouxi_ott4676667,Prohatschekia_sebastisci_ott4676668,Prohatschekia_antennalis_ott4676669,Prohatschekia_stocki_ott4676670,Prohatschekia_mediterranea_ott4676671,Prohatschekia_pseudocremouxi_ott7115326)Prohatschekia_ott4676664,(Pseudocongericola_chefoonensis_ott4676674)Pseudocongericola_ott4676673,(Bassettithia_congri_ott4676676)Bassettithia_ott4676675,(Laminohatschekia_synaphobranchi_ott4676678)Laminohatschekia_ott4676677,(Mihbaicola_sakamakii_ott5781711)Mihbaicola_ott5756369,(Brachihatschekia_lobulata_ott5781712)Brachihatschekia_ott4676662,(Prohatsckekia_pseudocremouxi_ott7694629)Prohatsckekia_ott7694628)Hatschekiidae_ott821343)mrcaott12424ott64108,(('Stenopontius sp. New Caledonia-RJH-2004 ott246569',Stenopontius_humesi_ott2944827,Stenopontius_parvus_ott2944830,Stenopontius_boxshalli_ott2944831,Stenopontius_spinulatus_ott2944832,Stenopontius_ahni_ott7694598)Stenopontius_ott246566,(Dinopontius_acuticauda_ott2944828)Dinopontius_ott2944829)Dinopontiidae_ott246567)mrcaott12424ott246569,(((('Clavellopsis sp. JYW-2010 ott120226',Clavellopsis_hugu_ott2944324,Clavellopsis_laciniata_ott2944327,Clavellopsis_pellucidula_ott2944337,Clavellopsis_saba_ott2944346,Clavellopsis_appendiculata_ott2944349,Clavellopsis_longimana_ott2944368,Clavellopsis_producta_ott2944372,Clavellopsis_hostilis_ott2944378,Clavellopsis_flexicervica_ott2944427,Clavellopsis_polymixiae_ott2944446,Clavellopsis_tomoi_ott2944459)Clavellopsis_ott120225,(Clavella_stellata_ott435070,Clavella_addunca_ott821334,Clavella_canaliculata_ott2944256,Clavella_tumidula_ott2944257,Clavella_singularis_ott2944258,Clavella_bowmani_ott2944259,Clavella_insolita_ott2944260,Clavella_sokodara_ott2944261,Clavella_appendiculosa_ott2944263,Clavella_collaris_ott2944264,Clavella_microcephala_ott2944265,Clavella_fasiculata_ott2944266,Clavella_urolophi_ott2944267,Clavella_parva_ott2944268,Clavella_sargi_ott2944269,Clavella_levis_ott2944270,Clavella_pinguis_ott2944271,Clavella_diversia_ott2944272,Clavella_adunca_ott2944273,Clavella_okamurai_ott2944274,Clavella_denticis_ott2944275,Clavella_perfida_ott2944276,Clavella_caudata_ott2944278,Clavella_squamigera_ott2944279,Clavella_sciaenophila_ott2944280,Clavella_bergyltae_ott2944281,Clavella_porogadi_ott2944282,Clavella_scombropis_ott2944283,Clavella_applicata_ott2944284,Clavella_convergentis_ott2944285,Clavella_irina_ott2944286,Clavella_embiotocae_ott2944289,Clavella_tumida_ott2944290,Clavella_ovata_ott2944292,Clavella_deminuta_ott2944293,Clavella_angulata_ott2944294,Clavella_scari_ott2944295,Clavella_bathyalis_ott2944296,Clavella_stichaei_ott2944297,Clavella_longicauda_ott2944298,Clavella_alata_ott2944299,Clavella_gracilis_ott2944300,Clavella_gadomi_ott2944301,Clavella_zini_ott2944303,Clavella_hardingi_ott2944305,Clavella_fortis_ott2944306,Clavella_chiloensis_ott2944307,Clavella_cornuta_ott2944308,Clavella_simplex_ott5781718,Clavella_sinuata_ott6190229,Clavella_embiotacea_ott7694643)Clavella_ott821337,(Neobrachiella_merluccii_ott572728)Neobrachiella_ott5931618,(Brachiella_thynni_ott630812,Brachiella_sciaenophila_ott2944309,Brachiella_trichiuri_ott2944311,Brachiella_neglecta_ott2944313,Brachiella_ziegleri_ott2944314,Brachiella_parva_ott2944315,Brachiella_fasiculata_ott2944316,Brachiella_magna_ott2944318,Brachiella_ovalis_ott2944322,Brachiella_lageniformis_ott2944323,Brachiella_appendiculosa_ott5781713,Brachiella_appendiculata_ott5781714)Brachiella_ott630815,(Parabrachiella_bispinosa_ott821336,Parabrachiella_gulosa_ott2944233,Parabrachiella_annulata_ott2944234,Parabrachiella_mitrata_ott2944235,Parabrachiella_appendiculata_ott2944236,Parabrachiella_nitida_ott2944237,Parabrachiella_regia_ott2944238,Parabrachiella_rostrata_ott2944239,Neobrachiella_oblonga_ott2944240,Parabrachiella_hoi_ott2944241,Parabrachiella_chevreuxii_ott2944242,Parabrachiella_triglae_ott2944244,Neobrachiella_sciaenophila_ott2944245,Parabrachiella_intermedia_ott2944246,Parabrachiella_amphipacifica_ott2944247,Parabrachiella_pinguis_ott2944248,Parabrachiella_ramosa_ott2944249,Parabrachiella_rotunda_ott2944250,Parabrachiella_insidiosa_ott2944251,Parabrachiella_gracilis_ott2944253,Parabrachiella_robusta_ott2944255,Parabrachiella_malabarica_ott2944310,Parabrachiella_sciaenae_ott2944354,Parabrachiella_upenaei_ott2944363,Parabrachiella_trichiuri_ott2944428,Parabrachiella_johnii_ott2944429,Parabrachiella_menticirrhi_ott4676551,Parabrachiella_dentici_ott4676552,Parabrachiella_oralis_ott4676553,Parabrachiella_multifimbriata_ott4676554,Parabrachiella_mirifica_ott4676555,Parabrachiella_anisotremi_ott4676556,Parabrachiella_kabatai_ott4676557,Parabrachiella_bera_ott4676559,Parabrachiella_gymnobrachiata_ott4676560,Parabrachiella_microdigitata_ott4676561,Parabrachiella_otolithi_ott4676564,Parabrachiella_chavesii_ott4676565,Parabrachiella_stellifera_ott4676566,Parabrachiella_incurva_ott4676569,Parabrachiella_lata_ott4676570,Parabrachiella_albida_ott4676571,Parabrachiella_sihama_ott4676572,Parabrachiella_richiardii_ott4676573,Parabrachiella_indica_ott4676574,Parabrachiella_sublobulata_ott4676576,Parabrachiella_brevibrachiata_ott4676578,Parabrachiella_yongxingensis_ott4676579,Parabrachiella_superba_ott4676581,Parabrachiella_exigua_ott4676582,Parabrachiella_jarai_ott4676585,Parabrachiella_chlorophthalmi_ott4676588,Parabrachiella_spinicephala_ott4676590,Parabrachiella_dispar_ott4676591,Parabrachiella_supplicans_ott4676592,Parabrachiella_septicauda_ott4676594,Parabrachiella_fasciata_ott4676595,Parabrachiella_paralichthyos_ott4676596,Parabrachiella_exilis_ott4676597,Parabrachiella_genypteri_ott4676598,Parabrachiella_anserina_ott4676599,Parabrachiella_mugilis_ott4676601,Parabrachiella_hostilis_ott4676602,Parabrachiella_cirrocauda_ott4676603,Parabrachiella_lutiani_ott4676605,Parabrachiella_seriolae_ott4676607,Parabrachiella_brevicapita_ott4676609,Parabrachiella_hugu_ott4676612,Parabrachiella_auriculata_ott4676613,Parabrachiella_tetrici_ott4676615,Parabrachiella_hoplognathi_ott4676616,Parabrachiella_cirrata_ott5521041,Parabrachiella_pillaii_ott5521043,Parabrachiella_merluccii_ott5931619,Parabrachiella_platensis_ott7115347)Parabrachiella_ott572726,(Salmincola_edwardsii_ott1011854,Salmincola_nordmanni_ott2944206,Salmincola_salmoneus_ott2944209,Salmincola_strigatus_ott2944210,Salmincola_thymalli_ott2944212,Salmincola_ctensus_ott2944213,Salmincola_markewitschi_ott2944214,Salmincola_carpionis_ott2944215,Salmincola_spiralis_ott2944216,Salmincola_farionis_ott2944217,Salmincola_stellatus_ott2944219,Salmincola_californiensis_ott2944220,Salmincola_jacutica_ott2944221,Salmincola_corpulentus_ott2944222,Salmincola_coregonorum_ott2944223,Salmincola_lotae_ott2944224,Salmincola_siscowet_ott2944225,Salmincola_mica_ott2944226,Salmincola_germani_ott2944227,Salmincola_longimanus_ott2944228,Salmincola_cottidarum_ott2944229,Salmincola_gordoni_ott2944230,Salmincola_extumescens_ott2944231,Salmincola_extensa_ott7115348,Salmincola_maraenae_ott7115349,Salmincola_cattidarum_ott7694653)Salmincola_ott1011853,(Thysanote_impudica_ott2944243,Thysanote_papillosa_ott2944254,Thysanote_exornata_ott2944369,Thysanote_polyfimbriata_ott2944376,Thysanote_lampri_ott2944377,Thysanote_goodi_ott2944379,Thysanote_decemfimbriata_ott2944397,Thysanote_nudibranchiata_ott2944416,Thysanote_chalermwati_ott2944417,Thysanote_heterodactyla_ott2944418,Thysanote_furcata_ott2944419,Thysanote_fimbriata_ott2944420,Thysanote_lobiventris_ott2944421,Thysanote_rastrelligeri_ott2944422,Thysanote_appendiculata_ott2944432,Thysanote_pomacanthi_ott2944452,Thysanote_longimana_ott2944456,Thysanote_alternans_ott2944458,Thysanote_eleutheronema_ott2944467,Thysanote_triloba_ott2944470,Thysanote_epinepheli_ott5781739)Thysanote_ott2944370,(Mixtio_inversa_ott2944287)Mixtio_ott2944394,(Charopinopsis_quaternia_ott2944317)Charopinopsis_ott2944352,(Pseudocharopinus_pteroplateae_ott2944320,Pseudocharopinus_pillaii_ott2944403,Pseudocharopinus_pteromylaei_ott2944453,Pseudocharopinus_dasyaticus_ott2944454,Pseudocharopinus_markewitschi_ott2944472,Pseudocharopinus_narcinae_ott2944473,Pseudocharopinus_squali_ott2944474,Pseudocharopinus_dentatus_ott2944492,Pseudocharopinus_malleus_ott2944493,Pseudocharopinus_concavus_ott2944498,Pseudocharopinus_bicaudatus_ott2944499)Pseudocharopinus_ott2944365,(Clavellotis_sebastidis_ott2944325,Clavellotis_tarakihi_ott2944373,Clavellotis_branchiostegi_ott2944430,Clavellotis_sargi_ott2944431,Clavellotis_fallax_ott2944463,Clavellotis_dilatata_ott2944471,Clavellotis_strumosa_ott2944480,Clavellotis_pagri_ott2944495,Clavellotis_bilobata_ott2944497,Clavellotis_briani_ott2944501,Clavellotis_characis_ott2944502)Clavellotis_ott2944326,(Achtheres_pimelodi_ott2944329,Achtheres_percarum_ott2944333,Achtheres_lacae_ott2944334,Achtheres_micropteri_ott2944343,Achtheres_microptera_ott2944355,Achtheres_ambloplitis_ott2944407,Achtheres_sandrae_ott6190228)Achtheres_ott2944330,(Clavellisa_spinosa_ott2944331,Clavellisa_cordata_ott2944335,Clavellisa_emarginata_ott2944336,Clavellisa_dorosomatis_ott2944342,Clavellisa_ilishae_ott2944351,Clavellisa_pomolobi_ott2944396,Clavellisa_obcordatus_ott2944424,Clavellisa_phasa_ott2944436,Clavellisa_pellone_ott2944442,Clavellisa_chinensis_ott2944461,Clavellisa_dussumieriae_ott2944462,Clavellisa_scombri_ott2944466)Clavellisa_ott2944332,(Schistobrachia_ramosa_ott2944338,Schistobrachia_tertia_ott2944348,Schistobrachia_chimaerae_ott2944437,Schistobrachia_pilgrimi_ott2944438,Schistobrachia_jordaanae_ott2944439,Schistobrachia_kabata_ott7115353)Schistobrachia_ott2944339,(Clavellomimus_berecynthia_ott2944340,Clavellomimus_intermedia_ott2944448,Clavellomimus_delamarei_ott2944449,Clavellomimus_macruri_ott2944475)Clavellomimus_ott2944341,Dendrapta_ott2944345,(Alella_pagelli_ott2944356,Alella_berycynthia_ott7694639)Alella_ott2944357,(Lernaeopoda_major_ott2944358,Lernaeopoda_oviformis_ott2944362,Lernaeopoda_bivia_ott2944364,Lernaeopoda_brongniartii_ott2944375,Lernaeopoda_tenuis_ott2944410,Lernaeopoda_musteli_ott2944455,Lernaeopoda_galei_ott2944476,Lernaeopoda_bidiscalis_ott2944503,'Lernaeopoda sp. ET-2017 ott7115331',Lernaeopoda_lotoe_ott7694645,Lernaeopoda_sciatherica_ott7694646)Lernaeopoda_ott2944359,(Neoalbionella_longicaudata_ott2944360,Neoalbionella_fabricii_ott2944367,Neoalbionella_kabatai_ott2944408,Neoalbionella_globosa_ott2944409,Neoalbionella_centroscyllii_ott2944412,Neoalbionella_etmopteri_ott2944425,Neoalbionella_benzipirata_ott7694650,Neoalbionella_dannytangi_ott7694651)Neoalbionella_ott2944361,(Clavellistes_shoyoae_ott2944374,Clavellistes_lampri_ott2944380)Clavellistes_ott2944371,(Vanbenedenia_grandis_ott2944382,Vanbenedenia_chimaerae_ott2944478,Vanbenedenia_hydrolagae_ott2944491,Vanbenedenia_kroeyeri_ott2944494)Vanbenedenia_ott2944383,(Clavellodes_rugosus_ott2944385)Clavellodes_ott2944386,(Cavellopsis_flexicervica_ott2944390)Cavellopsis_ott2944391,(Cauloxenus_stygius_ott2944392)Cauloxenus_ott2944389,(Nectobrachia_indivisa_ott2944393,Nectobrachia_producta_ott2944450,Nectobrachia_iceli_ott2944481)Nectobrachia_ott2944388,(Pseudolernaeopodina_synaphobranchi_ott2944400,Pseudolernaeopodina_synophobranchi_ott2944443)Pseudolernaeopodina_ott2944328,(Charopinus_cluthae_ott2944401,Charopinus_parkeri_ott2944405,Charopinus_dalmanni_ott2944483,Charopinus_dubius_ott2944484)Charopinus_ott2944402,(Eubrachiella_gaini_ott2944413,Eubrachiella_antarctica_ott2944414)Eubrachiella_ott2944411,(Kabatazus_paradoxus_ott2944444)Kabatazus_ott2944434,(Lernaeopodina_longibrachia_ott2944465,Lernaeopodina_relata_ott2944468,Lernaeopodina_pacifica_ott2944469,Lernaeopodina_longimana_ott2944489)Lernaeopodina_ott2944464,(Ommatokoita_elongata_ott2944477)Ommatokoita_ott2944387,(Sparidicola_lithognathi_ott2944479)Sparidicola_ott2944440,(Eobrachiella_elegans_ott2944487)Eobrachiella_ott2944488,(Naobranchia_denticis_ott2945096,Naobranchia_maxima_ott2945107,Naobranchia_polynemi_ott2945133,Naobranchia_spinosa_ott2945140,Naobranchia_variabilis_ott2945142,Naobranchia_lizae_ott2945143,Naobranchia_wilsoni_ott2945144,Naobranchia_scorpaenae_ott2945148,Naobranchia_microsoma_ott2945149,Naobranchia_cygniformis_ott2945150,Naobranchia_alta_ott2945152,Naobranchia_vermiformis_ott2945153,Naobranchia_sargi_ott2945154,Naobranchia_kabatana_ott2945168,Naobranchia_stibara_ott2945169,Naobranchia_aulopi_ott2945171,Naobranchia_auriculata_ott2945172,Naobranchia_occidentalis_ott2945351,Naobranchia_smaridis_ott2945391,Naobranchia_pagelli_ott2945392,Naobranchia_pritchardae_ott2945393,Naobranchia_hemiconiati_ott2945395,Naobranchia_stibaria_ott7694649)Naobranchia_ott2945097,(Acespadia_pomposa_ott4676618)Acespadia_ott4676617,(Kabatahoia_pectinata_ott4676620)Kabatahoia_ott4676619,(Euclavellisa_australis_ott4676622)Euclavellisa_ott4676621,(Anaclavella_sillaginoides_ott4676624,Anaclavella_filifera_ott4676625)Anaclavella_ott4676623,(Coregonicola_baicalensis_ott4676627,Coregonicola_producta_ott4676628,Coregonicola_orientalis_ott4676629)Coregonicola_ott4676626,(Pseudomixtio_parasargi_ott4676631)Pseudomixtio_ott4676630,(Nudiclavella_galapagoensis_ott4676633)Nudiclavella_ott4676632,(Cryptova_limbifera_ott4676635)Cryptova_ott4676634,(Pseudocharopinoides_myliobatides_ott4676637)Pseudocharopinoides_ott4676636,(Tracheliastes_chondrostomi_ott4676639,Tracheliastes_brevicorpus_ott4676640,Tracheliastes_maculatus_ott4676641,Tracheliastes_polycolpus_ott4676642,Tracheliastes_mourkii_ott4676643,Tracheliastes_longicollis_ott4676644,Tracheliastes_sachalinensis_ott4676645,Tracheliastes_tibetanus_ott4676646)Tracheliastes_ott4676638,(Pseudolernaeopoda_caudocapta_ott4676650)Pseudolernaeopoda_ott4676649,(Pseudotracheliastes_stellifer_ott4676653,Pseudotracheliastes_stellatus_ott4676654,Pseudotracheliastes_soldatovi_ott4676655)Pseudotracheliastes_ott4676652,(Proclavellodes_pillai_ott4676657)Proclavellodes_ott4676656,(Margolisius_abditus_ott4676659)Margolisius_ott4676658,(Brianella_corniger_ott5092617)Brianella_ott5092616,(Basanistes_woskobojnikovi_ott5092619,Basanistes_briani_ott5092620,Basanistes_enodis_ott5092621,Basanistes_huchonis_ott5092622)Basanistes_ott5092618)Lernaeopodidae_ott821338,('Entomolepidae sp. New Caledonia-RJH-2004 ott821342',(Entomopsyllus_adriae_ott2944992,Entomopsyllus_stocki_ott2944995,Entomopsyllus_nichollsi_ott2944996,Entomopsyllus_brevicaudatus_ott7694609,Entomopsyllus_takara_ott7694610)Entomopsyllus_ott2944993,(Entomolepis_ovalis_ott2945240,Entomolepis_hamondi_ott2945415)Entomolepis_ott2945208,(Parmulodes_verrucosa_ott2945261)Parmulodes_ott2945262,(Spongiopsyllus_adventicius_ott4676789,Spongiopsyllus_redactus_ott5781764,Spongiopsyllus_atypicus_ott7694613)Spongiopsyllus_ott4676788,(Lepeopsyllus_ovalis_ott4676791,Lepeopsyllus_typicus_ott4676792)Lepeopsyllus_ott4676790,(Parmulella_emarginata_ott4676794)Parmulella_ott4676793,(Paralepeopsyllus_mannarensis_ott4676796,Paralepeopsyllus_dambayensis_ott7694611,Paralepeopsyllus_leei_ott7694612)Paralepeopsyllus_ott4676795)Entomolepidae_ott246560)mrcaott120226ott821342,((Pontoeciella_abyssicola_ott673402)Pontoeciella_ott673401)Pontoeciellidae_ott673400)mrcaott120226ott673402)mrcaott12424ott120226,((((((Aphotopontius_mammillatus_ott64104,Aphotopontius_hydronauticus_ott2944813,Aphotopontius_baculigerus_ott2944814,Aphotopontius_atlanteus_ott2944815,Aphotopontius_arcuatus_ott2944816,Aphotopontius_flexispinus_ott2944817,Aphotopontius_limatulus_ott2944818,Aphotopontius_forcipatus_ott2944819,Aphotopontius_probolus_ott2944820,Aphotopontius_acanthinus_ott5092576,'Aphotopontius sp. 1 HS-2016 ott7115309')Aphotopontius_ott64103,('Ceuthoecetes sp. RJH-2006 ott64107',Ceuthoecetes_aliger_ott4676411,Ceuthoecetes_cristatus_ott4676412,Ceuthoecetes_acanthothrix_ott4676413,Ceuthoecetes_introversus_ott4676414)Ceuthoecetes_ott585117)mrcaott64104ott64107,(Rhogobius_contractus_ott246562,Rhogobius_pressulus_ott4676409,Rhogobius_rapunculus_ott4676410)Rhogobius_ott246563,(Stygiopontius_pectinatus_ott502664,Stygiopontius_hispidulus_ott502666,Stygiopontius_lauensis_ott832769,Stygiopontius_brevispina_ott910819,Stygiopontius_latulus_ott2944799,Stygiopontius_verruculatus_ott2944800,Stygiopontius_mirus_ott2944801,Stygiopontius_sentifer_ott2944802,Stygiopontius_serratus_ott2944803,Stygiopontius_mucroniferus_ott2944804,Stygiopontius_regius_ott2944805,Stygiopontius_teres_ott2944806,Stygiopontius_appositus_ott2944807,Stygiopontius_stabilitus_ott2944808,Stygiopontius_cladarus_ott2944809,Stygiopontius_paxillifer_ott2944810,Stygiopontius_quadrispinosus_ott2944811,Stygiopontius_rimivagus_ott2944812,Stygiopontius_cinctiger_ott5092577,Stygiopontius_flexus_ott5092578,Stygiopontius_lomonosovi_ott5092579,Stygiopontius_senckenbergi_ott5781670,Stygiopontius_senokuchiae_ott7694605)Stygiopontius_ott832753,('Chasmatopontius sp. 1 SG-2010 ott832750',Chasmatopontius_thescalus_ott4676415,Chasmatopontius_inflatus_ott5781671)Chasmatopontius_ott832745,(Benthoxynus_tumidiseta_ott2944821,Benthoxynus_spiculifer_ott2944823)Benthoxynus_ott2944822,(Dirivultus_spinigulatus_ott2944824,Dirivultus_dentaneus_ott2944826)Dirivultus_ott2944825,(Scotoecetes_introrsus_ott4676417)Scotoecetes_ott4676416,(Exrima_dolichops_ott4676419,Exrima_singula_ott4676420,Exrima_walteri_ott4676421,Exrima_dolichopus_ott7694603)Exrima_ott4676418,(Fissuricola_caritus_ott4676423)Fissuricola_ott4676422,(Rimipontius_mediospinifer_ott4676426)Rimipontius_ott4676425,(Nilva_torifera_ott4676428,Nilva_tortifera_ott7694604)Nilva_ott4676427,(Humesipontius_arthuri_ott5092581)Humesipontius_ott5092580)Dirivultidae_ott246568,((Choniosphaera_maenadis_ott64109,Choniosphaera_indica_ott2943882,Choniosphaera_cancrorum_ott2943883)Choniosphaera_ott64112,(Nicothoe_astaci_ott955046,Nicothoe_tumulosa_ott2943878,Nicothoe_brucei_ott2943879,Nicothoe_simplex_ott2943880,Nicothoe_analata_ott2943881)Nicothoe_ott955054,(Sphaeronella_giardii_ott2943884,Sphaeronella_rotundata_ott2943886,Sphaeronella_bonnieri_ott2943889,Sphaeronella_leptocheiri_ott2943890,Sphaeronella_hebe_ott2943892,Sphaeronella_monothrix_ott2943894,Sphaeronella_diadema_ott2943897,Sphaeronella_bouvieri_ott2943898,Sphaeronella_antillensis_ott2943899,Sphaeronella_affinis_ott2943900,Sphaeronella_paradoxa_ott2943901,Sphaeronella_irregularis_ott2943902,Sphaeronella_nannonisci_ott2943903,Sphaeronella_antarctica_ott2943904,Sphaeronella_modesta_ott2943906,Sphaeronella_acanthozonis_ott2943907,Sphaeronella_munnopsidis_ott2943908,Sphaeronella_vararensis_ott2943909,Sphaeronella_marginata_ott2943910,Sphaeronella_scleroconchae_ott2943911,Sphaeronella_atyli_ott2943912,Sphaeronella_argissae_ott2943915,Sphaeronella_keppelensis_ott2943916,Sphaeronella_abyssi_ott2943917,Sphaeronella_metavargulae_ott2943918,Sphaeronella_gottoi_ott2943919,Sphaeronella_homasteropeae_ott2943920,Sphaeronella_devosae_ott2943930,Sphaeronella_minuta_ott2943931,Sphaeronella_dikrothrix_ott2943932,Sphaeronella_ecaudata_ott2943934,Sphaeronella_anarthronis_ott2943935,Sphaeronella_cluthae_ott2943936,Sphaeronella_longipes_ott2943937,Sphaeronella_serolis_ott2943938,Sphaeronella_sarsiellae_ott2943939,Sphaeronella_parasteropeae_ott2943940,Sphaeronella_doloriae_ott2943942,Sphaeronella_pilosa_ott2943946,Sphaeronella_gitanopsidis_ott2943947,Sphaeronella_synasteropeae_ott2943948,Sphaeronella_grayi_ott2943949,Sphaeronella_insignis_ott2943950,Sphaeronella_pygmaea_ott2943951,Sphaeronella_leuckarti_ott2943956,Sphaeronella_munnae_ott2943957,Sphaeronella_kornickeri_ott2943960,Sphaeronella_callisomae_ott2943966,Sphaeronella_capensis_ott2943969,Sphaeronella_pleurogonii_ott2943971,Sphaeronella_frontalis_ott2943973,Sphaeronella_skogsbergiellae_ott2943974,Sphaeronella_australis_ott2943975,Sphaeronella_norvegica_ott2943978,Sphaeronella_valida_ott2943979,Sphaeronella_decorata_ott2943981,Sphaeronella_vestita_ott2943982,Sphaeronella_microcephala_ott2943983,Sphaeronella_curtipes_ott2943984,Sphaeronella_messinensis_ott2943988,Sphaeronella_chinensis_ott2943989,Sphaeronella_rugosidoloriae_ott2943990,Sphaeronella_melphidippae_ott2943991,Sphaeronella_caprellae_ott2943993,Sphaeronella_dulichiae_ott2943994,Sphaeronella_metopae_ott2943999,Sphaeronella_bradfordae_ott2944013,Sphaeronella_calliopii_ott2944014,Sphaeronella_amphilochi_ott2944015,Sphaeronella_squamosa_ott2944016,Sphaeronella_intermedia_ott2944018,Sphaeronella_siphonostrae_ott2944020,Sphaeronella_spinosa_ott2944021,Sphaeronella_dispar_ott2944022,Sphaeronella_photidis_ott2944025,Sphaeronella_danica_ott2944026,Sphaeronella_philomedesi_ott2944027,Sphaeronella_holboelli_ott2944031,Sphaeronella_aeginae_ott2944032,Sphaeronella_frontinalis_ott6190232)Sphaeronella_ott2943885,(Mysidion_serratus_ott2943887,Mysidion_commune_ott2943998,Mysidion_abyssorum_ott2944000)Mysidion_ott2943888,(Hansenulus_trebax_ott2943895)Hansenulus_ott2943896,(Paranicothoe_branchialis_ott2943913,Paranicothoe_procircularis_ott2943970)Paranicothoe_ott2943914,(Rhizorhina_hystrix_ott2943921,Rhizorhina_serolis_ott2943923,Rhizorhina_leptostracae_ott2943925,Rhizorhina_tanaidaceae_ott2943926,Rhizorhina_ampeliscae_ott2943927,Rhizorhina_tuberosa_ott2943928,Rhizorhina_aesthetes_ott2943929,Rhizorhina_ohtsukai_ott5931621,Rhizorhina_soyoae_ott5931622)Rhizorhina_ott2943922,(Choniostoma_rotundatum_ott2943944,Choniostoma_mirabile_ott2943954,Choniostoma_hanseni_ott2944008,Choniostoma_paradoxum_ott2944009)Choniostoma_ott2943945,(Stenothocheres_egregius_ott2943952,Stenothocheres_bruselii_ott2944010,Stenothocheres_sarsii_ott2944012,Stenothocheres_egrarius_ott7694672)Stenothocheres_ott2943891,(Vunicothoe_cladocera_ott2943955)Vunicothoe_ott2943933,(Homoeoscelis_mediterranea_ott2943958,Homoeoscelis_minuta_ott2943980,Homoeoscelis_sedentaria_ott2943992,Homoeoscelis_elongata_ott2944019,Homoeoscelis_longipes_ott2944024,Homoeoscelis_frigida_ott2944030,Homoeoscelis_meridionalis_ott7115356)Homoeoscelis_ott2943943,(Choniomyzon_panuliri_ott2943961,Choniomyzon_libiniae_ott2943963,Choniomyzon_inflatus_ott5781678)Choniomyzon_ott2943962,(Sphaeronelloides_vargulae_ott2943964)Sphaeronelloides_ott2943965,(Choniorhiza_enaulis_ott2943967)Choniorhiza_ott2943968,(Aspidoecia_normani_ott2943972)Aspidoecia_ott2943959,(Diexanthema_apoda_ott2943976,Diexanthema_desistoma_ott2943985,Diexanthema_ritchiei_ott2943997,Diexanthema_corrugatum_ott2944011,Diexanthema_bathydiaita_ott2944017,Diexanthema_nudum_ott2944029)Diexanthema_ott2943977,(Cephalorhiza_flaccida_ott2943986)Cephalorhiza_ott2943987,(Hadrothoe_crosnieri_ott2943996,Hadrothoe_crenulata_ott2944006)Hadrothoe_ott2943995,(Nicorhiza_rockallensis_ott2944001,Nicorhiza_humesi_ott2944003)Nicorhiza_ott2944002,(Sphaeronellopsis_littoralis_ott2944004)Sphaeronellopsis_ott2943893,(Arhizorhina_mekonicola_ott2944007)Arhizorhina_ott2944005,(Neomysidion_rahotsu_ott4676408)Neomysidion_ott4676407)Nicothoidae_ott64111)mrcaott64104ott64109,((Ecbathyrion_prolixicauda_ott246561)Ecbathyrion_ott246564,(Bathygordion_cliffus_ott7694608)Bathygordion_ott7694607)Ecbathyriontidae_ott246565)mrcaott64104ott246561,(('Orecturus sp. New Caledonia-RJH-2004 ott871956',Orecturus_bahiensis_ott2944527,Orecturus_ortizi_ott2944532,Orecturus_longicaudatus_ott2944557,Orecturus_ampulus_ott2944693,Orecturus_similis_ott2944695,Orecturus_finitimus_ott2944697,Orecturus_canariensis_ott2944711,Orecturus_sakalavicus_ott2944712,Orecturus_bracatus_ott2944713,Orecturus_forticulus_ott2944716,Orecturus_antillensis_ott2944725,Orecturus_grandisetiger_ott2944766,Orecturus_excavatus_ott2944782)Orecturus_ott871955,(Asterocheres_stimulans_ott2944504,Asterocheres_ovalis_ott2944506,Asterocheres_crenulatus_ott2944507,Asterocheres_tenerus_ott2944508,Asterocheres_tenuipes_ott2944516,Asterocheres_trisetatus_ott2944518,Asterocheres_tarifensis_ott2944522,Asterocheres_nudicoxus_ott2944526,Asterocheres_antillensis_ott2944530,Asterocheres_crinoidicola_ott2944531,Asterocheres_faroensis_ott2944536,Asterocheres_galeatus_ott2944537,Asterocheres_plumosus_ott2944538,Asterocheres_latus_ott2944547,Asterocheres_bulbosus_ott2944548,Asterocheres_minor_ott2944550,Asterocheres_tetrasetosus_ott2944551,Asterocheres_bahamensis_ott2944552,Asterocheres_orientalis_ott2944559,Asterocheres_spinulosus_ott2944561,Asterocheres_astroidicola_ott2944563,Asterocheres_micheli_ott2944564,Asterocheres_tubiporae_ott2944565,Asterocheres_minutus_ott2944566,Asterocheres_pilosus_ott2944567,Asterocheres_simulans_ott2944568,Asterocheres_ornatus_ott2944569,Asterocheres_suberitis_ott2944570,Asterocheres_proboscideus_ott2944575,Asterocheres_espinosai_ott2944580,Asterocheres_manaarensis_ott2944581,Asterocheres_flustrae_ott2944587,Asterocheres_walteri_ott2944616,Asterocheres_madeirensis_ott2944619,Asterocheres_canui_ott2944621,Asterocheres_maxillatus_ott2944622,Asterocheres_renaudi_ott2944625,Asterocheres_serrulatus_ott2944626,Asterocheres_longisetosus_ott2944629,Asterocheres_indicus_ott2944630,Asterocheres_complexus_ott2944631,Asterocheres_enewetakensis_ott2944636,Asterocheres_mainensis_ott2944637,Asterocheres_brevisurculus_ott2944644,Asterocheres_dysideae_ott2944645,Asterocheres_ellisi_ott2944648,Asterocheres_halichondriae_ott2944649,Asterocheres_genodon_ott2944654,Asterocheres_magniceps_ott2944657,Asterocheres_reginae_ott2944658,Asterocheres_jeanyeatmanae_ott2944664,Asterocheres_garridoi_ott2944668,Asterocheres_scutatus_ott2944670,Asterocheres_cubensis_ott2944672,Asterocheres_lilljeborgi_ott2944674,Asterocheres_tricuspis_ott2944688,Asterocheres_fernandezmilerai_ott2944689,Asterocheres_parvus_ott2944718,Asterocheres_carausi_ott2944719,Asterocheres_rotundus_ott2944720,Asterocheres_hongkongensis_ott2944721,Asterocheres_aesthetes_ott2944722,Asterocheres_intermedius_ott2944723,Asterocheres_corneliae_ott2944724,Asterocheres_hirsutus_ott2944726,Asterocheres_simplex_ott2944727,Asterocheres_bimbarrensis_ott2944729,Asterocheres_stocki_ott2944732,Asterocheres_urabensis_ott2944734,Asterocheres_spongus_ott2944760,Asterocheres_bacescui_ott2944761,Asterocheres_echinicola_ott2944762,Asterocheres_berniciensis_ott2944763,Asterocheres_neptunei_ott2944764,Asterocheres_major_ott2944765,Asterocheres_indivisus_ott2944775,Asterocheres_unioviger_ott2944777,Asterocheres_peniculatus_ott2944779,Asterocheres_oricurvus_ott2944781,Asterocheres_planus_ott2944783,Asterocheres_sensilis_ott2944785,Asterocheres_tenuicornis_ott2944787,Asterocheres_alter_ott2944788,Asterocheres_dentatus_ott2944789,Asterocheres_boeckii_ott2944791,Asterocheres_uncinatus_ott2944793,Asterocheres_humesi_ott5521034,Asterocheres_kimi_ott5521036,Asterocheres_eugenioi_ott5781767,Asterocheres_lalanai_ott5781768,Asterocheres_sarsi_ott5781769,Asterocheres_siphunculus_ott5781770,Asterocheres_spinosus_ott5781771,Asterocheres_hoi_ott5781772,Asterocheres_rai_ott5781773,Asterocheres_cuspis_ott7115290,Asterocheres_horridus_ott7115291,Asterocheres_quadridens_ott7115292,Neoasterocheres_breviseta_ott7694547)Asterocheres_ott2944505,(Collocheres_brevipes_ott2944509,Collocheres_oribullatus_ott2944512,Collocheres_amicus_ott2944515,Collocheres_uncinatus_ott2944541,Collocheres_inflatiseta_ott2944589,Collocheres_breei_ott2944590,Collocheres_humesi_ott2944598,Collocheres_vervoorti_ott2944599,Collocheres_titillator_ott2944602,Collocheres_elegans_ott2944603,Collocheres_prionotus_ott2944604,Collocheres_comanthiphilus_ott2944660,Collocheres_solidus_ott2944667,Collocheres_thysanotus_ott2944678,Collocheres_inaequalis_ott2944681,Collocheres_tamladus_ott2944684,Collocheres_giesbrechti_ott2944707,Collocheres_marginatus_ott2944709,Collocheres_serrulatus_ott2944714,Collocheres_gracilicauda_ott2944731,Collocheres_gracilipes_ott2944769,Collocheres_canui_ott2944770,Collocheres_parvus_ott2944774,Collocheres_lunulifer_ott2944786,Collocheres_lunilifer_ott7694549)Collocheres_ott2944510,(Hermacheres_montastreae_ott2944519,Hermacheres_diploriae_ott2944528)Hermacheres_ott2944511,(Parasteropontius_latus_ott2944520,Parasteropontius_bandicola_ott2944529)Parasteropontius_ott2944521,(Cecidomyzon_conoporae_ott2944523)Cecidomyzon_ott2944524,(Cyclocheres_sensilis_ott2944525)Cyclocheres_ott2944517,(Asteropontopsis_faviae_ott2944533)Asteropontopsis_ott2944534,(Kimcheres_fastigatus_ott2944539)Kimcheres_ott7115300,(Obesiella_lyonsiellae_ott2944542)Obesiella_ott2944514,(Cletopontius_serratus_ott2944543,Cletopontius_titanus_ott2944549)Cletopontius_ott2944544,(Inermocheres_quadratus_ott2944545)Inermocheres_ott2944546,(Gascardama_longisiphonata_ott2944553)Gascardama_ott2944554,(Hetairosynella_biufurcata_ott2944556,Hetairosynella_aculeata_ott2944558,Hetairosynella_angulata_ott2944562,Hetairosynella_bifurcata_ott7694551)Hetairosynella_ott2944555,(Setacheres_ventricosus_ott2944560,Setacheres_picinguabensis_ott2944579,Setacheres_unicus_ott2944623,Setacheres_spinopaulus_ott2944624,Setacheres_aplysinus_ott2944638,Setacheres_paraboecki_ott2944717,Setacheres_lunatus_ott2944733,Setacheres_abrolhensis_ott2944751,Setacheres_eudistomus_ott6190215,Setacheres_portobarrensis_ott7694562)Setacheres_ott6190214,(Bythocheres_prominulus_ott2944571)Bythocheres_ott2944572,(Asteropontoides_attenuatus_ott2944576,Asteropontoides_elephantinus_ott2944715,Asteropontoides_nicobaricus_ott2944728,Asteropontoides_acutirostris_ott7115295)Asteropontoides_ott2944577,(Parasterocheres_cristatus_ott2944578)Parasterocheres_ott2944574,(Gerulusosacculus_commutabilis_ott2944582)Gerulusosacculus_ott2944535,(Tychomyzon_petalum_ott2944583)Tychomyzon_ott2944584,(Collocherides_minutus_ott2944591,Collocherides_singularis_ott2944739,Collocherides_bleptus_ott2944796,Collocherides_astroboae_ott2944797,Collocherides_brychius_ott2944798)Collocherides_ott2944592,(Mimacheres_collyra_ott2944594)Mimacheres_ott2944595,(Rhynchomyzon_dubium_ott2944596,Rhynchomyzon_purpurocinctum_ott2944659,Rhynchomyzon_rubrovittatum_ott2944661,Rhynchomyzon_imbricatum_ott2944662,Rhynchomyzon_compactum_ott2944663,Rhynchomyzon_falco_ott2944673)Rhynchomyzon_ott2944597,(Paracontiophorus_ovatus_ott2944600)Paracontiophorus_ott2944601,(Scottocheres_youngi_ott2944605,Scottocheres_latus_ott2944609,Scottocheres_gracilis_ott2944627,Scottocheres_stylifer_ott2944628,Scottocheres_longifurca_ott2944635,Scottocheres_stocki_ott2944640,Scottocheres_laubieri_ott2944641,Scottocheres_elongatus_ott2944768,Scottocheres_mipoensis_ott7115302)Scottocheres_ott2944606,(Mesocheres_anglicus_ott2944607)Mesocheres_ott2944608,(Cystomyzon_dimerum_ott2944610)Cystomyzon_ott2944611,(Discopontius_discoides_ott2944613)Discopontius_ott2944593,(Indomyzon_qasimi_ott2944614)Indomyzon_ott2944615,(Sinopontius_punctatus_ott2944617,Sinopontius_aesthetascus_ott2944620)Sinopontius_ott2944618,(Onychocheres_alatus_ott2944632)Onychocheres_ott2944633,(Phyllocheres_petalus_ott2944646)Phyllocheres_ott2944647,(Hetairosyna_galaxeae_ott2944650,Hetairosyna_wedensis_ott2944653,Hetairosyna_sororia_ott2944666,Hetairosyna_terpna_ott2944669,Hetairosyna_laciniata_ott2944671)Hetairosyna_ott2944612,(Chelacheres_optans_ott2944651,Chelacheres_longipalpus_ott2944757)Chelacheres_ott2944652,(Ophiurocheres_bellulus_ott2944655)Ophiurocheres_ott2944656,(Oedomyzon_tripodum_ott2944675)Oedomyzon_ott2944665,(Acontiophorus_zealandicus_ott2944677,Acontiophorus_ushuaiensis_ott2944679,Acontiophorus_armatus_ott2944680,Acontiophorus_monanchorae_ott2944682,Acontiophorus_antennatus_ott2944683,Acontiophorus_scutatus_ott2944685,Acontiophorus_maldivensis_ott2944690,Acontiophorus_pilosus_ott2944692,Acontiophorus_brevifurcatus_ott2944708,Acontiophorus_panamensis_ott2944710,Acontiophorus_tynani_ott2944730,Acontiophorus_ornatus_ott2944736)Acontiophorus_ott2944676,(Hetairosynopsis_bucculentus_ott2944686)Hetairosynopsis_ott2944687,(Humesimyzon_pusillum_ott2944694)Humesimyzon_ott2944540,(Thermocheres_validus_ott2944696)Thermocheres_ott2944691,(Glyptocheres_extrusus_ott2944699,Glyptocheres_comanthinae_ott2944702)Glyptocheres_ott2944698,(Stenomyzon_edentatum_ott2944700)Stenomyzon_ott2944701,(Hammatimyzon_zibrowii_ott2944703,Hammatimyzon_dimorphum_ott2944706)Hammatimyzon_ott2944704,(Meandromyzon_coronatum_ott2944705,Meandromyzon_amplectans_ott7694554)Meandromyzon_ott2944573,(Humescheres_boholensis_ott2944735)Humescheres_ott2944513,(Monocheres_mauritianus_ott2944740,Monocheres_cagarrensis_ott2944790,Monocheres_sergioi_ott7115301)Monocheres_ott2944737,(Siphonopontius_robustus_ott2944741)Siphonopontius_ott2944742,(Tuphacheres_micropus_ott2944743)Tuphacheres_ott2944738,(Asterocheroides_sinensis_ott2944745)Asterocheroides_ott2944746,(Laperocheres_koorius_ott2944747)Laperocheres_ott2944748,(Asteropontella_foliata_ott2944749)Asteropontella_ott2944744,(Doropontius_denticornis_ott2944754)Doropontius_ott2944753,(Gomumucheres_angularis_ott2944756)Gomumucheres_ott2944755,(Kolocheres_angustus_ott2944759)Kolocheres_ott2944758,(Cephalocheres_flagellatus_ott2944771)Cephalocheres_ott2944772,(Australomyzon_typicus_ott2944773)Australomyzon_ott2944767,(Psilomyzon_pauciseta_ott2944778,Psilomyzon_sarcotragusicola_ott5781765,Psilomyzon_laetitiae_ott5781766,Psilomyzon_laetitia_ott7694560,Psilomyzon_sarcotraguse_ott7694561)Psilomyzon_ott2944588,(Peltomyzon_rostratum_ott2944784)Peltomyzon_ott2944780,(Dermatomyzon_elegans_ott2944794,Dermatomyzon_giesbrechti_ott2944795,Dermatomyzon_boxshalli_ott7694550)Dermatomyzon_ott2944752,Selenodiscus_ott4676693,(Asteropontius_typicus_ott4676696,Asteropontius_ungellatus_ott4676697,Asteropontius_littoralis_ott4676698,Asteropontius_minutus_ott4676699,Asteropontius_brevioris_ott4676700,Asteropontius_fungicola_ott4676701,Asteropontius_bifurcatus_ott4676702,Asteropontius_plumatus_ott4676703,Asteropontius_orcafer_ott4676704,Asteropontius_capillatus_ott4676705,Asteropontius_iuxtus_ott4676706,Asteropontius_mycetophylliae_ott4676707,Asteropontius_gonioporae_ott4676708,Asteropontius_mycalei_ott4676709,Asteropontius_sewelli_ott4676710,Asteropontius_caledoniensis_ott4676711,Asteropontius_corallophilus_ott4676712,Asteropontius_longipalpus_ott4676713,Asteropontius_humesi_ott4676714,Asteropontius_dissimilis_ott4676715,Asteropontius_acroporus_ott4676716,Asteropontius_elizabethae_ott4676717,Asteropontius_trifilis_ott4676718,Asteropontius_latioriger_ott4676719,Asteropontius_dentatus_ott4676720,Asteropontius_pinnatus_ott4676721,Asteropontius_angulatus_ott4676722,Asteropontius_membranulatus_ott4676723,Asteropontius_parvipalpus_ott4676724,Asteropontius_magnisetiger_ott4676725,Asteropontius_bilinguis_ott4676726,Asteropontius_bispinifer_ott4676727,Asteropontius_laccadivensis_ott4676728,Asteropontius_minutisetiger_ott4676729,Asteropontius_parvipes_ott4676730,Asteropontius_proximus_ott4676731)Asteropontius_ott4676695,(Stockmyzon_crassus_ott4676733,Stockmyzon_mucronipes_ott4676734)Stockmyzon_ott4676732,(Cheramomyzon_abyssale_ott4676736)Cheramomyzon_ott4676735,(Callomyzon_macrocephalus_ott7115297)Callomyzon_ott7115296,(Darumamyzon_japonicum_ott7115299)Darumamyzon_ott7115298,(Andapontius_granulatus_ott7694544)Andapontius_ott7694543,(Holobinus_angustus_ott7694553)Holobinus_ott7694552,(Paurocheres_dentatus_ott7694557)Paurocheres_ott7694556,(Platymyzon_umbonatum_ott7694559)Platymyzon_ott7694558)Asterocheridae_ott871954)mrcaott64104ott871956)mrcaott12424ott64104,(('Kroyeria sp. RJH-2006 ott12437',Kroyeria_longicauda_ott310649,Kroyeria_papillipes_ott310651,Kroyeria_sphyrnae_ott310653,Kroyeria_dispar_ott835213,Kroyeria_decepta_ott835215,Kroyeria_sublineata_ott2944034,Kroyeria_minuta_ott2944035,Kroyeria_gemursa_ott2944038,Kroyeria_spatulata_ott2944039,Kroyeria_lineata_ott2944040,Kroyeria_brasiliense_ott2944041,Kroyeria_caseyi_ott2944042,Kroyeria_carchariaeglauci_ott2944044,Kroyeria_elongata_ott2944045,Kroyeria_echinata_ott2944046,Kroyeria_deetsi_ott2944047,Kroyeria_arenaria_ott7694636,Kroyeria_nasuta_ott7694637)Kroyeria_ott12423,(Kroyerina_nasuta_ott2944049,Kroyerina_elongata_ott2944050,Kroyerina_scottorum_ott2944051,Kroyerina_deborahae_ott2944052,Kroyerina_deetsorum_ott2944053,Kroyerina_benzorum_ott2944054,Kroyerina_cortezensis_ott2944055,Kroyerina_mobulae_ott2944056,Kroeyerina_sudamericana_ott7115327,Kroeyerina_benzorum_ott7694630,Kroeyerina_cortezensis_ott7694631,Kroeyerina_deborahae_ott7694632,Kroeyerina_deetsorum_ott7694633,Kroeyerina_mobulae_ott7694634,Kroeyerina_scottorum_ott7694635)Kroeyerina_ott2944048,(Prokroyeria_meridionalis_ott4676405)Prokroyeria_ott4676404)Kroyeriidae_ott12422,(('Nemesis sp. 5 SMD-2008 ott35118',Nemesis_lamna_ott317845,'Nemesis sp. 4 SMD-2008 ott969063','Nemesis sp. 3 SMD-2013 ott969065',Nemesis_pilosus_ott2943796,Nemesis_tiburo_ott2943797,Nemesis_robusta_ott2943798,Nemesis_atlantica_ott2943799,Nemesis_versicolor_ott2943800,Nemesis_pallida_ott2943801,Nemesis_spinulosus_ott2943802,Nemesis_aggregatus_ott2943803,Nemesis_macrocephalus_ott2943804,Nemesis_sphyrnae_ott2943805,Nemesis_vermi_ott2943806,Nemesis_carchariaeglauci_ott2943808,'Nemesis sp. 2 SMD-2013 ott5521089','Nemesis sp. 1 SMD-2013 ott5521090')Nemesis_ott885138,(Eudactylina_pusilla_ott885132,Eudactylina_dollfusi_ott2943812,Eudactylina_gymnuri_ott2943815,Eudactylina_peruensis_ott2943816,Eudactylina_oliveri_ott2943817,Eudactylina_indivisa_ott2943818,Eudactylina_leptochariae_ott2943819,Eudactylina_musteli_ott2943820,Eudactylina_alata_ott2943821,Eudactylina_taeniuri_ott2943822,Eudactylina_tuberifera_ott2943823,Eudactylina_valei_ott2943826,Eudactylina_squatini_ott2943827,Eudactylina_squamosa_ott2943828,Eudactylina_myliobatidos_ott2943829,Eudactylina_corrugata_ott2943830,Eudactylina_rhinobati_ott2943831,Eudactylina_papillosa_ott2943832,Eudactylina_spinula_ott2943833,Eudactylina_minuta_ott2943836,Eudactylina_acanthii_ott2943837,Eudactylina_lancifera_ott2943838,Eudactylina_chilensis_ott2943839,Eudactylina_breviabdomina_ott2943841,Eudactylina_turgipes_ott2943842,Eudactylina_longispina_ott2943843,Eudactylina_similis_ott2943844,Eudactylina_aspera_ott2943845,Eudactylina_pollex_ott2943846,Eudactylina_acuta_ott2943848,Eudactylina_insolens_ott2943849,Eudactylina_dasyati_ott2943850,Eudactylina_vilelai_ott2943851,Eudactylina_parva_ott2943853,Eudactylina_myliobatides_ott7694614,Eudactylina_tubifera_ott7694615)Eudactylina_ott885134,(Eudactylinodes_niger_ott885135,Eudactylinodes_keratophagus_ott2943810)Eudactylinodes_ott885137,(Eudactylinella_alba_ott2943856)Eudactylinella_ott2943855,(Heterocladius_abyssetes_ott2943860)Heterocladius_ott2943861,(Dangoka_japonica_ott2943862)Dangoka_ott2943859,(Bariaka_alopiae_ott2943863)Bariaka_ott2943858,(Protodactylina_pamelae_ott2943864)Protodactylina_ott2943857,(Jusheyus_shogunus_ott2945145)Jusheyus_ott2945146,(Carnifossorius_siamensis_ott4676433)Carnifossorius_ott4676432,(Eudactylinopsis_curvatus_ott4676435)Eudactylinopsis_ott4676434,(Janinecaira_darkthread_ott4676437)Janinecaira_ott4676436)Eudactylinidae_ott345940,((Paeon_elongatus_ott360516,Paeon_triakis_ott2943755,Paeon_australis_ott2943756,Paeon_vaissierei_ott2943757,Paeon_versicolor_ott2943758,Paeon_lobatus_ott2943759,Paeon_ferox_ott2943760,Paeon_asymboli_ott2943761,Paeon_environmental_sample_ott5092588)Paeon_ott360515,(Sphyrion_lumpi_ott1011852,Sphyrion_laevigatum_ott2943753,Sphyrion_quadricornis_ott2943754)Sphyrion_ott435083,(Tripaphylus_hemigalei_ott2943763,Tripaphylus_musteli_ott2943768,Tripaphylus_beatricae_ott7694689,Tripaphylus_benzi_ott7694690,Tripaphylus_hoi_ott7694691,Tripaphylus_lewisi_ott7694692)Tripaphylus_ott2943764,(Lophoura_gracilis_ott2943765,Lophoura_simplex_ott2943767,Lophoura_elongata_ott2943769,Lophoura_magna_ott2943770,Lophoura_tripartita_ott2943777,Lophoura_bouvieri_ott2943778,Lophoura_edwardsi_ott2943779,Lophoura_pentaloba_ott2943780,Lophoura_ventricula_ott2943781,Lophoura_tetraphylla_ott2943783,Lophoura_brevicollum_ott2943784,Lophoura_cardusa_ott2943785,Lophoura_szidati_ott2943786,Lophoura_laticervix_ott2943788,Lophoura_cornuta_ott2943789,Lophoura_unilobulata_ott2943790,Lophoura_tetraloba_ott2943791,Lophoura_bipartita_ott2943792,Lophoura_caparti_ott2943794)Lophoura_ott2943766,(Paeonocanthus_antarcticensis_ott2943772,Paeonocanthus_hogansi_ott2943782,Paeonocanthus_tricornutus_ott2943793)Paeonocanthus_ott2943771,(Periplexis_lobodes_ott2943774)Periplexis_ott2943773,(Opimia_exilis_ott2943775)Opimia_ott2943776,(Norkus_cladocephalus_ott2943787)Norkus_ott2943762)Sphyriidae_ott435084,((Hyalopontius_typicus_ott500332,Hyalopontius_pleurospinosus_ott2943866,Hyalopontius_spinatus_ott2943867,Hyalopontius_cinctus_ott2943868,Hyalopontius_roei_ott2943869,Hyalopontius_boxshalli_ott2943870,Hyalopontius_alatus_ott2943871,Hyalopontius_enormis_ott2943872,Hyalopontius_hulsemannae_ott2943873)Hyalopontius_ott500335)Megapontiidae_ott345938,(((Nanaspis_tonsa_ott673404,Nanaspis_truncata_ott5092591,Nanaspis_pusilla_ott5092592,Nanaspis_mediterranea_ott5092593,Nanaspis_exigua_ott5092594,Nanaspis_pollens_ott5092595,Nanaspis_mixta_ott5092596,Nanaspis_manca_ott5092597,Nanaspis_spinifera_ott5092598,Nanaspis_media_ott5092599,Nanaspis_moluccana_ott5092600,Nanaspis_ninae_ott5092601,Nanaspis_boholensis_ott5092602)Nanaspis_ott673403,(Allantogynus_delamarei_ott5092604)Allantogynus_ott5092603,(Stephopontius_typicus_ott5092606,Stephopontius_ahni_ott5092607)Stephopontius_ott5092605,(Humesia_bicuspidata_ott5092609,Humesia_alata_ott5092610)Humesia_ott5092608,(Honshia_lobata_ott7694671)Honshia_ott7694670)Nanaspididae_ott821335,('Cancerillidae sp. New Caledonia-RJH-2004 ott871958',(Cancerilla_setifera_ott2945006,Cancerilla_alata_ott2945173,Cancerilla_neozelanica_ott2945174,Cancerilla_durbanensis_ott2945177,Cancerilla_oblonga_ott2945178,Cancerilla_ampla_ott2945179,Cancerilla_tubulata_ott2945365)Cancerilla_ott2945007,(Parartotrogus_richardi_ott2945176,Parartotrogus_arcticus_ott2945225)Parartotrogus_ott2945175,(Parophiopsyllus_ligatus_ott2945414)Parophiopsyllus_ott2945364,(Ophiopsyllopsis_indicus_ott4676680)Ophiopsyllopsis_ott4676679,(Cancerillopsis_nanaimensis_ott4676682)Cancerillopsis_ott4676681,Microcancerilla_ott4676683,(Ophiopsyllus_reductus_ott4676686,Ophiopsyllus_latus_ott4676687)Ophiopsyllus_ott4676685)Cancerillidae_ott871953)mrcaott673404ott871958,((Anthosoma_crassum_ott885129)Anthosoma_ott885131,(Dichelesthium_oblongum_ott2943877)Dichelesthium_ott2943874)Dichelesthiidae_ott971591,((Artotrogus_orbicularis_ott2944986,Artotrogus_rotundus_ott2945013,Artotrogus_lilljeborgii_ott2945014,Artotrogus_sarsi_ott2945015,Artotrogus_gladiator_ott2945016,Artotrogus_sardae_ott2945017,Artotrogus_haikungae_ott2945018,Artotrogus_halocynthiae_ott2945034,Artotrogus_acutus_ott2945036,Artotrogus_latifurcatus_ott2945135,Artotrogus_incidentus_ott2945207,Artotrogus_gordoni_ott2945224)Artotrogus_ott2944987,(Neopontius_sivertseni_ott2945020,Neopontius_angularis_ott2945025,Neopontius_dilatatus_ott2945027)Neopontius_ott2945021,(Cryptopontius_similis_ott2945022,Cryptopontius_tanacredii_ott2945024,Cryptopontius_digitatus_ott2945026,Cryptopontius_tenuis_ott2945041,Cryptopontius_acutus_ott2945047,Cryptopontius_capitalis_ott2945266,Cryptopontius_gracilis_ott2945301,Cryptopontius_thorelli_ott2945322,Cryptopontius_orientalis_ott2945323,Cryptopontius_ignotus_ott2945324,Cryptopontius_proximus_ott2945325,Cryptopontius_ascidius_ott2945326,Cryptopontius_minor_ott2945327,Cryptopontius_brevicaudatus_ott2945328,Cryptopontius_donghaensis_ott2945329,Cryptopontius_madeirensis_ott2945330,Cryptopontius_latus_ott2945331,Cryptopontius_paracapitalis_ott2945336,Cryptopontius_graciloides_ott2945338,Cryptopontius_brevifurcatus_ott2945339,Cryptopontius_expletus_ott2945340,Cryptopontius_aesthetascus_ott2945341,Cryptopontius_longipes_ott2945343,Cryptopontius_quinquesetus_ott2945344,Cryptopontius_ricinius_ott2945372)Cryptopontius_ott2945023,(Bradypontius_halocynthiae_ott2945058,Bradypontius_caudatus_ott2945080,Bradypontius_siphonatus_ott2945081,Bradypontius_magniceps_ott2945082,Bradypontius_papillatus_ott2945098,Bradypontius_ancistronus_ott2945099,Bradypontius_ovatus_ott2945100,Bradypontius_typicus_ott2945101,Bradypontius_dentatus_ott2945102,Bradypontius_poorei_ott2945103,Bradypontius_groenlandicus_ott2945104,Bradypontius_inermis_ott2945105,Bradypontius_serrulatus_ott2945106,Bradypontius_macginitiei_ott2945235,Bradypontius_tenuipes_ott2945238,Bradypontius_macginitei_ott2945239,Bradypontius_serratipes_ott2945257,Bradypontius_unidens_ott2945258,Bradypontius_major_ott2945259,Bradypontius_crassisetus_ott2945268,Bradypontius_pichoni_ott2945441,Bradypontius_heteroporus_ott2945443,Bradypontius_cubensis_ott5521102)Bradypontius_ott2945059,(Myzopontius_pungens_ott2945111,Myzopontius_venustus_ott2945278,Myzopontius_australis_ott2945279,Myzopontius_innominatus_ott2945280)Myzopontius_ott2945110,(Dyspontius_striatus_ott2945121,Dyspontius_curticaudatus_ott2945333,Dyspontius_tristanensis_ott2945350,Dyspontius_passer_ott2945410,Dyspontius_gerardius_ott2945417,Dyspontius_fringilla_ott2945418,Dyspontius_alatus_ott7115289,Dyspontius_spinifer_ott7694542)Dyspontius_ott2945122,Thoostoma_ott2945163,(Metapontius_walteri_ott2945290,Metapontius_latispinis_ott2945291)Metapontius_ott2945269,(Arctopontius_hanseni_ott2945320,Arctopontius_expansus_ott2945332,Arctopontius_novenarius_ott2945342,Arctopontius_adelphus_ott7115287,Arctopontius_minutus_ott7115288)Arctopontius_ott2945298,(Sestropontius_bullifer_ott2945373,Sestropontius_mckinnoni_ott2945374)Sestropontius_ott2945345,(Cribropontius_normani_ott2945396)Cribropontius_ott2945397,(Glannapontius_maculatus_ott2945411)Glannapontius_ott2945412,(Antarctopontius_spinipes_ott4676740)Antarctopontius_ott4676739,(Glyptotrogus_tangaroae_ott4676742)Glyptotrogus_ott4676741,(Sewellopontius_rectiangulus_ott4676745)Sewellopontius_ott4676744,(Neobradypontius_akanthakontus_ott4676747,Neobradypontius_proximus_ott4676748,Neobradypontius_scaber_ott4676749,Neobradypontius_neglectus_ott4676750,Neobradypontius_gigas_ott4676751,Neobradypontius_inexpectatus_ott4676752,Neobradypontius_antarcticus_ott4676753,Neobradypontius_australis_ott4676754,Neobradypontius_omissus_ott4676755)Neobradypontius_ott4676746,(Pseudotrogus_sphaericus_ott4676757,Pseudotrogus_uncinatus_ott4676758,Pseudotrogus_gaussi_ott4676759)Pseudotrogus_ott4676756,(Ascidipontius_concavus_ott4676761,Ascidipontius_rarus_ott4676762)Ascidipontius_ott4676760,(Pteropontius_decorus_ott4676765,Pteropontius_quartus_ott4676766,Pteropontius_trimerus_ott4676767,Pteropontius_pediculus_ott4676768,Pteropontius_barbatus_ott4676769,Pteropontius_cristatus_ott4676770)Pteropontius_ott2945296,(Abyssopontius_altus_ott4676772)Abyssopontius_ott4676771,(Pulicitrogus_compressus_ott4676774)Pulicitrogus_ott4676773,(Tardotrogus_challengeri_ott4676777)Tardotrogus_ott4676776,(Artogordion_ridgeus_ott7694541)Artogordion_ott7694540)Artotrogidae_ott2944988,((Molucomes_ovatus_ott2944997)Molucomes_ott2944998,(Stellicomes_bisphaerulifer_ott2945066,Stellicomes_tumidulus_ott2945068,Stellicomes_guineensis_ott2945069,Stellicomes_supplicans_ott2945075,Stellicomes_bisphaerulifera_ott7694694)Stellicomes_ott2945067,(Asterocomes_indica_ott2945073)Asterocomes_ott2945071,(Leicomes_monozotus_ott2945074)Leicomes_ott2945065,(Onychopygus_impavidus_ott2945156)Onychopygus_ott2945155,(Chorioxynus_moluccensis_ott2945158)Chorioxynus_ott2945157,(Astroxynus_culcitae_ott2945160,Astroxynus_choriasteris_ott2945161,Astroxynus_pambanensis_ott2945162)Astroxynus_ott2945159)Stellicomitidae_ott2944999,((Lernanthropus_wilsoni_ott2945003,Lernanthropus_pomatomi_ott2945019,Lernanthropus_cornutus_ott2945032,Lernanthropus_carangis_ott2945035,Lernanthropus_brevis_ott2945037,Lernanthropus_monodi_ott2945038,Lernanthropus_mollis_ott2945048,Lernanthropus_tenuis_ott2945049,Lernanthropus_villiersi_ott2945050,Lernanthropus_pillaii_ott2945051,Lernanthropus_polynemi_ott2945052,Lernanthropus_cynoscicola_ott2945053,Lernanthropus_eddiwarneri_ott2945054,Lernanthropus_ilishae_ott2945055,Lernanthropus_caesionis_ott2945056,Lernanthropus_indicus_ott2945057,Lernanthropus_atrox_ott2945070,Lernanthropus_sanguineus_ott2945072,Lernanthropus_senegalensis_ott2945083,Lernanthropus_pristipomoides_ott2945084,Lernanthropus_delamarei_ott2945085,Lernanthropus_toguebayei_ott2945086,Lernanthropus_abitocephalus_ott2945087,Lernanthropus_nemipteri_ott2945088,Lernanthropus_theodori_ott2945089,Lernanthropus_hirsutus_ott2945118,Lernanthropus_pupa_ott2945119,Lernanthropus_grassei_ott2945120,Lernanthropus_callionymicola_ott2945126,Lernanthropus_secutoris_ott2945127,Lernanthropus_pacificus_ott2945128,Lernanthropus_nobilis_ott2945129,Lernanthropus_otolithi_ott2945130,Lernanthropus_nordmanni_ott2945131,Lernanthropus_sciaeni_ott2945132,Lernanthropus_talipes_ott2945136,Lernanthropus_hiatus_ott2945137,Lernanthropus_rathbuni_ott2945138,Lernanthropus_pomadasysis_ott2945180,Lernanthropus_chacchi_ott2945181,Lernanthropus_larvatus_ott2945185,Lernanthropus_frondens_ott2945186,Lernanthropus_obscurus_ott2945187,Lernanthropus_leiognathi_ott2945188,Lernanthropus_gazzis_ott2945189,Lernanthropus_micropterygis_ott2945190,Lernanthropus_corniger_ott2945191,Lernanthropus_antofagastiensis_ott2945192,Lernanthropus_lativentris_ott2945193,Lernanthropus_pagodus_ott2945197,Lernanthropus_pami_ott2945198,Lernanthropus_huamani_ott2945199,Lernanthropus_ecclesi_ott2945200,Lernanthropus_brevicornutus_ott2945201,Lernanthropus_cadenati_ott2945202,Lernanthropus_mitratus_ott2945203,Lernanthropus_paradoxus_ott2945204,Lernanthropus_amplitergum_ott2945226,Lernanthropus_belones_ott2945230,Lernanthropus_giganteus_ott2945231,Lernanthropus_caudatus_ott2945234,Lernanthropus_chrysophrys_ott2945267,Lernanthropus_sarbae_ott2945271,Lernanthropus_musca_ott2945272,Lernanthropus_opisthopteri_ott2945273,Lernanthropus_corteziensis_ott2945274,Lernanthropus_scribae_ott2945275,Lernanthropus_cruciatus_ott2945276,Lernanthropus_barnardi_ott2945277,Lernanthropus_brevoortiae_ott2945281,Lernanthropus_latis_ott2945286,Lernanthropus_alatus_ott2945287,Lernanthropus_togatus_ott2945288,Lernanthropus_chirocentrosus_ott2945289,Lernanthropus_francai_ott2945292,Lernanthropus_capistroides_ott2945294,Lernanthropus_nunesi_ott2945353,Lernanthropus_triangularis_ott2945355,Lernanthropus_equulus_ott2945356,Lernanthropus_robustus_ott2945358,Lernanthropus_spiculatus_ott2945370,Lernanthropus_kroyeri_ott2945375,Lernanthropus_longilamina_ott2945377,Lernanthropus_gisleri_ott2945378,Lernanthropus_paenulatus_ott2945379,Lernanthropus_manicatus_ott2945380,Lernanthropus_longipes_ott2945381,Lernanthropus_leidyi_ott2945382,Lernanthropus_incilis_ott2945385,Lernanthropus_koenigii_ott2945394,Lernanthropus_holmbergii_ott2945399,Lernanthropus_breviculus_ott2945401,Lernanthropus_sillaginis_ott2945402,Lernanthropus_pagelli_ott2945403,Lernanthropus_tylosuri_ott2945404,Lernanthropus_microlamini_ott2945405,Lernanthropus_dussumieria_ott2945407,Lernanthropus_brevicephalus_ott2945408,Lernanthropus_delamari_ott2945409,Lernanthropus_paralonchuri_ott2945422,Lernanthropus_bifidus_ott2945445,Lernanthropus_erythrocles_ott5781664,Lernanthropus_indefinitus_ott5781665,Lernanthropus_seriolii_ott6190230,Lernanthropus_antofagastensis_ott7694659,Lernanthropus_cortezensis_ott7694660,Lernanthropus_midus_ott7694661)Lernanthropus_ott2945004,(Sagum_epinepheli_ott2945028,Sagum_vespertilio_ott2945260,Sagum_foliaceum_ott2945264,Sagum_posteli_ott2945314,Sagum_texanum_ott2945348,Sagum_angulatum_ott2945369,Sagum_flagellatum_ott2945387,Sagum_petersi_ott2945388,Sagum_enneacentri_ott2945389,Sagum_folium_ott2945398,Sagum_paracaesionis_ott5781669,Sagum_bitaro_ott7694662,Sagum_brotulae_ott7694663,Sagum_gurukun_ott7694664,Sagum_pillaisebastiani_ott7694665,Sagum_vespertilis_ott7694667,Sagum_vietnamiensis_ott7694668)Sagum_ott2945029,(Norion_tayenus_ott2945182,Norion_globosus_ott2945184,Norion_priacanthi_ott2945270,Norion_expansus_ott2945363)Norion_ott2945183,(Aethon_garricki_ott2945195,Aethon_percis_ott2945209,Aethon_morelandi_ott2945265,Aethon_quadratus_ott2945383)Aethon_ott2945196,(Lernanthropodes_cucullus_ott2945347,Lernanthropodes_chorinemi_ott2945430,Lernanthropodes_natalensis_ott2945435,Lernanthropodes_trachinoti_ott2945437)Lernanthropodes_ott2945346,(Lernanthropsis_mugilis_ott4676799,Lernanthropsis_mugilii_ott4676800)Lernanthropsis_ott4676798,(Mitrapus_oblongus_ott4676802,Mitrapus_heteropodus_ott4676803,Mitrapus_engraulis_ott4676804)Mitrapus_ott4676801,(Lernanthropinus_decapteri_ott4676806,Lernanthropinus_temminckii_ott4676807,Lernanthropinus_sphyraenae_ott4676808,Lernanthropinus_forficatus_ott4676809,Lernanthropinus_trachuri_ott4676811,Lernanthropinus_nematistii_ott4676812,Lernanthropinus_labracoglossae_ott5781667,Lernanthropinus_carangoides_ott5781668,Lernanthropinus_holiulini_ott7694657,Lernanthropinus_maajii_ott7694658)Lernanthropinus_ott4676805,(Chauvanium_chauvani_ott7694656)Chauvanium_ott7694655)Lernanthropidae_ott2945005,((Cybicola_buccatus_ott2945010,Cybicola_armatus_ott4676785,Cybicola_scomberomori_ott4676787)Cybicola_ott2945011,(Pseudocycnus_appendiculatus_ott2945211,Pseudocycnus_thynnus_ott7694685)Pseudocycnus_ott2945001)Pseudocycnidae_ott2945002,((Alebion_maculatus_ott2945033,Alebion_pacificus_ott2945095,Alebion_lobatus_ott2945141,Alebion_carchariae_ott2945303,Alebion_elegans_ott2945309,Alebion_glaber_ott2945310,Alebion_gracilis_ott2945311,Alebion_crassus_ott2945419,Alebion_flabrum_ott7694616)Alebion_ott310643)Euryphoridae_ott345939,((Codoba_discoveryi_ott2945045)Codoba_ott2945043)Codobidae_ott2945044,((Trebius_soleae_ott2945090,Trebius_sepheni_ott2945093,Trebius_akajeii_ott2945094,Trebius_tenuifurcatus_ott2945205,Trebius_caudatus_ott2945206,Trebius_exilis_ott2945220,Trebius_kirtii_ott2945299,Trebius_longicaudatus_ott2945312,Trebius_shiinoi_ott2945313,Trebius_elongatus_ott2945315,Trebius_nunesi_ott2945316,Trebius_minutus_ott2945317,Trebius_bilobatus_ott2945318,Trebius_latifurcatus_ott2945362,Trebius_teruifurcatus_ott2945384,Trebius_cyclopteri_ott2945386,Trebius_heterodonti_ott2945400,Trebius_javanicus_ott2945425,Trebius_benzi_ott7115371)Trebius_ott2945091)Trebiidae_ott2945092,((Archidactylina_myxinicola_ott2945123)Archidactylina_ott2945124)Archidactylinidae_ott2945125,((Tanypleurus_alicornis_ott2945134,Tanypleurus_alcicornis_ott2945210)Tanypleurus_ott2945030)Tanypleuridae_ott2945031,((Brychiopontius_falcatus_ott2945214)Brychiopontius_ott2945215,(Neobrychiopontius_galeronae_ott4676815)Neobrychiopontius_ott4676814,(Pseudobrychiopontius_brevicaudus_ott7694564)Pseudobrychiopontius_ott7694563)Brychiopontiidae_ott2945109,((Ratania_flava_ott2945228,Ratania_atlantica_ott2945233)Ratania_ott2945229)Rataniidae_ott2945078,((Coralliomyzon_latitergum_ott2945237,Coralliomyzon_tenens_ott2945427)Coralliomyzon_ott2945236,(Cholomyzon_brevisetigerum_ott2945423,Cholomyzon_tubastraeae_ott2945426,Cholomyzon_palpiferum_ott2945436,Cholomyzon_multisetum_ott7694597)Cholomyzon_ott2945424,(Tondua_tholincola_ott2945431)Tondua_ott2945432,(Temanus_halmaherensis_ott2945433)Temanus_ott2945434)Coralliomyzontidae_ott2945108,((Tautochondria_dolichoura_ott2945249)Tautochondria_ott2945247,(Hyponeo_australis_ott4676779)Hyponeo_ott4676778,(Greeniedeets_buccaneer_ott4676781)Greeniedeets_ott4676780)Hyponeoidae_ott2945248,((Micropontius_ovoides_ott2945307,Micropontius_glaber_ott2945321)Micropontius_ott2945306)Micropontiidae_ott2945246,((Sponginticola_uncifera_ott2945308)Sponginticola_ott2945304)Sponginticolidae_ott2945305,((Apodomyzon_brevicorne_ott2945334,Apodomyzon_longicorne_ott2945337)Apodomyzon_ott2945335,(Spongiocnizon_lobatum_ott2945366,Spongiocnizon_petiti_ott2945367,Spongiocnizon_vermiformis_ott2945368,Spongiocnizon_petit_ott7694693)Spongiocnizon_ott2945008)Spongiocnizontidae_ott2945009,((Scottomyzon_gibberum_ott2945428)Scottomyzon_ott2945429)Scottomyzontidae_ott2945079,((Dichelina_seticauda_ott2945439,Dichelina_phormosomae_ott2945446)Dichelina_ott2945440)Dichelinidae_ott2945151,((Pseudohatschekia_mebaru_ott4676817,Pseudohatschekia_branchiostegi_ott4676818)Pseudohatschekia_ott4676816)Pseudohatschekiidae_ott2945194,((Calverocheres_oblongus_ott5092626,Calverocheres_globosus_ott5092627,Calverocheres_engeli_ott5092628)Calverocheres_ott5092625)Calverocheridae_ott5092623,('Cecropidae sp. SYB-2016 ott5931614')Cecropidae_ott5931613,((Samarus_filipes_ott7694688)Samarus_ott7694687)Samarusidae_ott7694686)mrcaott12424ott12437,(((((((((Zaus_caeruleus_ott14254,Zaus_hiranoi_ott2951558,Zaus_sarsi_ott2951559,Zaus_contractus_ott2951560,Zaus_spinosus_ott2951561,Zaus_intermedius_ott2951562,Zaus_adversipes_ott2951563,Zaus_mirabilis_ott2951564,Zaus_serratus_ott2951565,Zaus_latiremis_ott2951567,Zaus_robustus_ott2951568,Zaus_ainuensis_ott2951570,Zaus_goodsiri_ott2951571,Zaus_ovalis_ott2951572,Zaus_biunguiferus_ott2951574,Zaus_aurelii_ott2951575,Zaus_abbreviatus_ott2951576,Zaus_unisetosus_ott2951577,Zaus_wonchoelleei_ott5781590,Zaus_sp._FHL_1_ott7114994)Zaus_ott14256,(Tigriopus_japonicus_ott22163,Tigriopus_kingsejongensis_ott68205,Tigriopus_brevicornis_ott302288,Tigriopus_californicus_ott461524,'Tigriopus cf. fulvus BMR-2008 ott563181',Tigriopus_fulvus_ott584905,Tigriopus_incertus_ott2951548,Tigriopus_angulatus_ott2951550,Tigriopus_raki_ott2951551,Tigriopus_brachydactylus_ott2951553,Tigriopus_minutus_ott2951554,Tigriopus_crozettensis_ott2951555,Tigriopus_igai_ott2951556,Tigriopus_kerguelenensis_ott2951557,Tigriopus_thailandensis_ott5092700,Tigriopus_sirindhornae_ott5781592,Tigriopus_triangularis_ott7694282)Tigriopus_ott461527,(Mucropedia_cookorum_ott379147,Mucropedia_kirstenae_ott2951541)Mucropedia_ott379146,(Neozausodes_shulenbergeri_ott379150,Neozausodes_areolatus_ott2951536,Neozausodes_limigenus_ott2951537,Neozausodes_stammeri_ott2951538,Neozausodes_paranaguaensis_ott2951539,Neozausodes_sextus_ott2951540)Neozausodes_ott379149,(Zausodes_arenicolus_ott379153,Zausodes_septimus_ott379155,Zausodes_cinctus_ott2951544)Zausodes_ott379152,('Harpacticus sp. France_RJH_2007 ott535415',Harpacticus_chelifer_ott2947875,Harpacticus_simplex_ott2951578,Harpacticus_compressus_ott2951579,Harpacticus_giesbrechti_ott2951580,Harpacticus_arcticus_ott2951581,Harpacticus_confusus_ott2951582,Harpacticus_falklandi_ott2951583,Harpacticus_chauseica_ott2951584,Harpacticus_poppei_ott2951590,Harpacticus_glaber_ott2951593,Harpacticus_littoralis_ott2951596,Harpacticus_uniremis_ott2951600,Harpacticus_linearis_ott2951605,Harpacticus_curticornis_ott2951607,Harpacticus_aquilinus_ott2951608,Harpacticus_robustus_ott2951610,Harpacticus_piriei_ott2951611,Harpacticus_boehleri_ott2951612,Harpacticus_nicaeensis_ott2951613,Harpacticus_nobilis_ott2951615,Harpacticus_sacer_ott2951617,Harpacticus_alevtinae_ott2951618,Harpacticus_pulex_ott2951619,Harpacticus_longiantennata_ott2951621,Harpacticus_brevicornis_ott2951623,Harpacticus_purpureus_ott2951625,Harpacticus_crassicornis_ott2951626,Harpacticus_fortificationis_ott2951629,Harpacticus_macrodactylus_ott2951630,Harpacticus_concinnus_ott2951631,Harpacticus_dezhnevi_ott2951632,Harpacticus_flexulosus_ott2951633,Harpacticus_koenigi_ott2951634,Harpacticus_ponticus_ott2951636,Harpacticus_bairdi_ott2951637,Harpacticus_staphilinus_ott2951638,Harpacticus_islandicus_ott2951641,Harpacticus_flexus_ott2951642,Harpacticus_pallaresae_ott2951643,Harpacticus_compsonyx_ott2951644,Harpacticus_trisetosus_ott2951645,Harpacticus_parachelifer_ott2951646,Harpacticus_clausi_ott2951648,Harpacticus_superflexus_ott2951650,Harpacticus_pacificus_ott2951651,Harpacticus_tenellus_ott2951652,Harpacticus_obscurus_ott2951653,Harpacticus_nipponicus_ott2951654,Harpacticus_sparticus_ott2951655,Harpacticus_dubitabilis_ott2951657,Harpacticus_gurneyi_ott2951658,Harpacticus_furcifer_ott2951659,Harpacticus_spinulosus_ott2951662,Harpacticus_pulvinatus_ott2951664,Harpacticus_meridionalis_ott2951667,Harpacticus_virescens_ott2951674,'Harpacticus aff. obscurus 1 ML-2018 ott7114991','Harpacticus aff. obscurus 2 ML-2018 ott7114992','Harpacticus aff. obscurus 3 ML-2018 ott7114993',Harpacticus_togoensis_ott7694280)Harpacticus_ott1031465,(Harpacticella_oceanica_ott2951586,Harpacticella_itoi_ott2951589,Harpacticella_amurensis_ott2951591,Harpacticella_inopinata_ott2951609,Harpacticella_paradoxa_ott2951635,Harpacticella_lacustris_ott2951639,Harpacticella_jejuensis_ott5781589,Harpacticella_aldabrae_ott7694278)Harpacticella_ott2951587,(Perissocope_litoralis_ott2951594,Perissocope_bayeri_ott2951614,Perissocope_exiguus_ott2951660,Perissocope_xenus_ott2951661,Perissocope_adiastaltus_ott2951663,Perissocope_cristatus_ott2951665,Perissocope_typicus_ott2951666,Perissocope_biarticulatus_ott2951671)Perissocope_ott2951595,(Zausopsis_mirabilis_ott2951597,Zausopsis_contractus_ott2951602,Zausopsis_luederitzi_ott2951603,Zausopsis_kerguelensis_ott2951670)Zausopsis_ott2951598,(Discoharpacticus_mirabilis_ott2951622,Discoharpacticus_hoshidei_ott2951627)Discoharpacticus_ott2951599,(Paratigriopus_hoshidei_ott2951669)Paratigriopus_ott2951628,(Archizausodes_biarticulatus_ott4678209)Archizausodes_ott4678208,(Campella_parenti_ott5092702)Campella_ott5092701)Harpacticidae_ott639300,('Phyllothalestris sp. New Caledonia-RJH-2007 ott586975',Phyllothalestris_harringtoni_ott2951751,Phyllothalestris_mysis_ott2951874,Phyllothalestris_sarsi_ott2951875,Phyllothalestris_paramysis_ott2951900,Phyllothalestris_royi_ott2951947,Phyllothalestris_frigida_ott2951953,Phyllothalestris_orientalis_ott5791689,Phyllothalestris_lata_ott5791690)Phyllothalestris_ott586974)mrcaott14254ott586975,((((((Bryocamptus_pygmaeus_ott296843,Bryocamptus_zschokkei_ott2952907,Bryocamptus_alosensis_ott2953024,Bryocamptus_typhlops_ott2953029,Bryocamptus_tauricus_ott2953031,Bryocamptus_pyrenaicus_ott2953032,Bryocamptus_pirgos_ott2953033,Bryocamptus_komi_ott2953040,Bryocamptus_madarensis_ott2953043,Bryocamptus_weberi_ott2953044,Bryocamptus_denticulatus_ott2953049,Bryocamptus_rylovi_ott2953057,Bryocamptus_borus_ott2953062,Bryocamptus_mirus_ott2953063,Bryocamptus_saxicola_ott2953065,Bryocamptus_aquaeductus_ott2953085,Bryocamptus_innominatus_ott2953086,Bryocamptus_dentatus_ott2953087,Bryocamptus_reductus_ott2953097,Bryocamptus_albidus_ott2953101,Bryocamptus_birsteini_ott2953102,Bryocamptus_cristatus_ott2953103,Bryocamptus_brevipes_ott2953105,Bryocamptus_bispinosus_ott2953107,Bryocamptus_crassipes_ott2953113,Bryocamptus_littoralis_ott2953118,Rheocamptus_spinulosus_ott2953289,Bryocamptus_stillae_ott5092680,Bryocamptus_marinus_ott5092681)Rheocamptus_ott6189743,(Bryocamptus_arcticus_ott2952951,Bryocamptus_arndti_ott2953027,Bryocamptus_alpestris_ott2953034,Bryocamptus_laccophilus_ott2953039,Bryocamptus_tikchikensis_ott2953072,Bryocamptus_macedonicus_ott2953079,Bryocamptus_modernus_ott2953092,Bryocamptus_vandouwei_ott2953098,Bryocamptus_abnobensis_ott2953106,Bryocamptus_unisetiger_ott2953117,Bryocamptus_bryobates_ott7114877,Bryocamptus_bryophillus_ott7114878,Bryocamptus_krochini_ott7114879)Arcticocamptus_ott7114876,(Bryocamptus_longifurcatus_ott2953018,Bryocamptus_tenuis_ott2953020,Bryocamptus_incertus_ott2953021,Bryocamptus_umiatensis_ott2953023,Bryocamptus_tuberculatus_ott2953028,Bryocamptus_newyorkensis_ott2953035,Bryocamptus_longisetosus_ott2953036,Bryocamptus_washingtonensis_ott2953037,Bryocamptus_tarnogradskyi_ott2953038,Bryocamptus_baikalensis_ott2953042,Bryocamptus_subarcticus_ott2953051,Bryocamptus_yohteiensis_ott2953054,Bryocamptus_sinuatus_ott2953061,Bryocamptus_bulbochaetus_ott2953066,Bryocamptus_gauthieri_ott2953067,Bryocamptus_intercalaris_ott2953068,Bryocamptus_borutzkyi_ott2953071,Bryocamptus_elaphoides_ott2953073,Bryocamptus_chappuisi_ott2953077,Bryocamptus_hutchinsoni_ott2953083,Bryocamptus_nenggaoensis_ott2953091,Bryocamptus_longicaudatus_ott2953095,Bryocamptus_pilosus_ott2953096,Bryocamptus_aberrans_ott2953104,Bryocamptus_abyssicola_ott2953109,Bryocamptus_mrazeki_ott2953110,Bryocamptus_minusculus_ott2953112,Bryocamptus_cokeri_ott2953115,Bryocamptus_campaneri_ott2953150,Bryocamptus_bogoriensis_ott5092678,Bryocamptus_kozhowi_ott5092682,Bryocamptus_jejuensis_ott7114882)Bryocamptus_subgenus_Bryocamptus_ott7114881,(Bryocamptus_praegeri_ott2953019,Bryocamptus_echinatus_ott2953025,Bryocamptus_nivalis_ott2953052,Bryocamptus_hostensis_ott2953056,Bryocamptus_pacificus_ott2953058,Bryocamptus_dacicus_ott2953074,Bryocamptus_douwei_ott2953082,Bryocamptus_lacustris_ott2953089,Bryocamptus_cheongokensis_ott2953090,Bryocamptus_morrisoni_ott2953100,Bryocamptus_horai_ott2953111,Bryocamptus_hoferi_ott2953114,Echinocamptus_allaudi_ott2953287,Echinocamptus_schroderi_ott2953309,Echinocamptus_dacicus_ott2953324,Echinocamptus_shihi_ott2953362,Echinocamptus_luenensis_ott2953477,Bryocamptus_viduus_ott2953478,Bryocamptus_parvus_ott2953499,Bryocamptus_smirnovi_ott2953596)Echinocamptus_ott2953139,Bryocamptus_hutcinsoni_ott2953048,Bryocamptus_alpinus_ott2953094,Bryocamptus_stouti_ott2953116)Bryocamptus_ott296844,((Attheyella_crassa_ott1011615,Attheyella_nepalensis_ott2952861,Attheyella_alaskaensis_ott2952873,Attheyella_coreana_ott2952879,Attheyella_coiffaiti_ott2952915,Attheyella_obatogamensis_ott2952940,Attheyella_nakaii_ott2952965,Attheyella_paucisetosa_ott2952976,Attheyella_wierzejskii_ott2952995,Attheyella_yesoensis_ott2952996,Attheyella_idahoensis_ott2952999,Attheyella_orientalis_ott2953005,Attheyella_namkungi_ott5520994,Attheyella_tahoensis_ott6189721)Attheyella_subgenus_Attheyella_ott7114869,(Attheyella_siolii_ott2952645,Attheyella_striblingi_ott2952654,Attheyella_lacustris_ott2952846,Attheyella_vera_ott2952855,Attheyella_fluviatilis_ott2952856,Attheyella_muscicola_ott2952878,Attheyella_mervini_ott2952918,Attheyella_kalima_ott2952928,Attheyella_vietnamica_ott2952941,Attheyella_silvicola_ott2952948,Attheyella_antillica_ott2952968,Attheyella_chocoensis_ott2952982,Attheyella_aliena_ott2953008,Attheyella_pilagaensis_ott2953012,Attheyella_acanthophora_ott2953214)Canthosella_ott7114870,Attheyella_jureiae_ott2952782,(Attheyella_hannae_ott2952836,Attheyella_incae_ott2952841,Attheyella_lanceolata_ott2952844,Attheyella_ferox_ott2952845,Attheyella_aculeata_ott2952851,Attheyella_clavigera_ott2952852,Attheyella_biarticulata_ott2952859,Attheyella_salvatoris_ott2952865,Attheyella_tasmaniae_ott2952871,Attheyella_ciliata_ott2952875,Attheyella_inconstans_ott2952884,Attheyella_stillicidarum_ott2952898,Attheyella_wieseri_ott2952900,Attheyella_pauliani_ott2952904,Attheyella_freyi_ott2952909,Attheyella_reducta_ott2952911,Attheyella_schindleri_ott2952916,Attheyella_broiensis_ott2952917,Attheyella_ornata_ott2952924,Attheyella_trigonura_ott2952932,Attheyella_yemanjae_ott2952939,Attheyella_maxima_ott2952942,Attheyella_fimbriata_ott2952955,Attheyella_dadayi_ott2952966,Attheyella_bennetti_ott2952971,Attheyella_serrata_ott2952973,Attheyella_humidarum_ott2952978,Attheyella_insignis_ott2952979,Attheyella_horvathi_ott2952993,Attheyella_lanata_ott2953002,Attheyella_nuda_ott2953011,Attheyella_longiseta_ott2953171,Attheyella_dedeckkeri_ott2953185,Attheyella_henryae_ott2953198,Attheyella_timmsi_ott2953200,Attheyella_longifurca_ott2953228,Attheyella_globulisetosus_ott2953246,Attheyella_longipes_ott2953261,Attheyella_echinopyge_ott2953308,Attheyella_mammillifurca_ott2953414,Attheyella_mortoni_ott2953419,Attheyella_lacinulata_ott2953428,Attheyella_caecosetosa_ott2953510,Attheyella_dumonti_ott2953569,Attheyella_clavifurcata_ott2953586,Attheyella_incerta_ott7114873)Delachauxiella_ott7114872,(Attheyella_guyanensis_ott2952837,Attheyella_minuta_ott2952839,Attheyella_australica_ott2952840,Attheyella_crenulata_ott2952848,Attheyella_laciniata_ott2952853,Attheyella_chilensis_ott2952863,Attheyella_vivianii_ott2952866,Attheyella_pichilafquensis_ott2952876,Attheyella_bullata_ott2952886,Attheyella_orinocoensis_ott2952887,Attheyella_maorica_ott2952890,Attheyella_rotoruensis_ott2952903,Attheyella_hirsuta_ott2952912,Attheyella_fuhrmanni_ott2952934,Attheyella_ilami_ott2952938,Attheyella_huaronensis_ott2952945,Attheyella_camposi_ott2952956,Attheyella_palustris_ott2952967,Attheyella_godeti_ott2952972,Attheyella_inopinata_ott2952977,Attheyella_oculta_ott2952980,Attheyella_subdola_ott2952991,Attheyella_ruttneri_ott2952994,Attheyella_levigata_ott2953007,Attheyella_ablatifurcata_ott2953398)Chappuisiella_ott7114871,(Attheyella_americana_ott2952838,Attheyella_naphtalica_ott2952842,Attheyella_northumbricoides_ott2952850,Attheyella_quinquespinosa_ott2952862,Attheyella_meridionalis_ott2952864,Attheyella_byblis_ott2952869,Attheyella_alta_ott2952888,Attheyella_mongoliana_ott2952889,Attheyella_spinipes_ott2952894,Attheyella_amurensis_ott2952901,Attheyella_tetraspinosa_ott2952926,Attheyella_ussuriensis_ott2952930,Attheyella_osmana_ott2952931,Attheyella_borutzkyi_ott2952935,Attheyella_nordenskioldii_ott2952943,Attheyella_stachanovi_ott2952964,Attheyella_trispinosa_ott2952985,Attheyella_dogieli_ott2952998,Attheyella_yunnanensis_ott2953017,Attheyella_northumbrica_ott2953177,Attheyella_otmanli_ott6189720,Attheyella_tessiae_ott6189722)Neomrazekiella_ott7114874,Attheyella_gessneri_ott2952857,Attheyella_willeyi_ott2952858,Attheyella_macandrewae_ott2952874,Attheyella_heterospina_ott2952896,Attheyella_cordillierica_ott2952899,Attheyella_singalensis_ott2952902,(Attheyella_carolinensis_ott2952910,Attheyella_pilosa_ott2952989,Attheyella_baikalensis_ott2952992)Ryloviella_ott7114875,Attheyella_richardi_ott2952927,Attheyella_lewisae_ott2952929,Attheyella_frigida_ott2952949,Attheyella_caroliniana_ott2952954,Attheyella_vulmeroides_ott2952957,Attheyella_brehmi_ott2952958,Attheyella_marina_ott2952962,Attheyella_natalis_ott2952988,Attheyella_warreni_ott2953000,Attheyella_cryptorum_ott2953014,Attheyella_propinqua_ott2953016,Attheyella_arctica_ott7114866)Attheyella_ott1011617)mrcaott296843ott1011615,(Mesochra_rapiens_ott1061763,Mesochra_spinicauda_ott2950247,Mesochra_pygmaea_ott2951933,Mesochra_nana_ott2952775,Mesochra_meridionalis_ott2952777,Mesochra_bisetosa_ott2952778,Mesochra_gracilis_ott2952779,Mesochra_pacifica_ott2952780,Mesochra_hirticornis_ott2952781,Mesochra_stellfeldi_ott2952784,Mesochra_paranaensis_ott2952785,Mesochra_lindbergi_ott2952786,Mesochra_wolskii_ott2952789,Mesochra_mexicana_ott2952790,Mesochra_timsae_ott2952791,Mesochra_dulcicula_ott2952792,Mesochra_bodini_ott2952793,Mesochra_arenicola_ott2952794,Mesochra_quadrispinosa_ott2952796,Mesochra_heldti_ott2952797,Mesochra_inconspicua_ott2952798,Mesochra_freyri_ott2952799,Mesochra_suifinensis_ott2952800,Mesochra_xenopoda_ott2952801,Mesochra_anomala_ott2952802,Mesochra_alaskana_ott2952804,Mesochra_flava_ott2952805,Mesochra_schmidti_ott2952806,Mesochra_baylyi_ott2952807,Mesochra_pseudoparva_ott2952808,Mesochra_ingolfssoni_ott2952809,Mesochra_sewelli_ott2952810,Mesochra_rostrata_ott2952811,Mesochra_exigua_ott2952812,Mesochra_lybica_ott2952813,Mesochra_inermis_ott2952814,Mesochra_suifunensis_ott2952815,Mesochra_pallaresae_ott2952816,Mesochra_oligochaeta_ott2952817,Mesochra_dulcicola_ott2952819,Mesochra_lilljeborgii_ott2952821,Mesochra_pestai_ott2952822,Mesochra_pontica_ott2952823,Mesochra_parva_ott2952824,Mesochra_robertsoni_ott2952825,Mesochra_hinumaensis_ott2952828,Mesochra_snoppa_ott2952829,Mesochra_huysi_ott5781577,Mesochra_prowaseki_ott5781579,Mesochra_environmental_sample_ott7114906,Mesochra_kimsae_ott7694217,Mesochra_mackintoshi_ott7694219)Mesochra_ott879868)mrcaott296843ott1061763,(Australocamptus_hamondi_ott650891,Australocamptus_diversus_ott2952554,Australocamptus_similis_ott2952555)Australocamptus_ott609978,(Elaphoidella_humphreysi_ott650894,Elaphoidella_africana_ott2952556,Elaphoidella_bulgarica_ott2952557,Elaphoidella_proserpina_ott2952558,Elaphoidella_brevicaudata_ott2952559,Elaphoidella_apicata_ott2952560,Elaphoidella_nepalensis_ott2952561,Elaphoidella_bulbifera_ott2952562,Elaphoidella_elegans_ott2952563,Elaphoidella_jojoi_ott2952564,Elaphoidella_crassa_ott2952565,Elaphoidella_apostolovi_ott2952567,Elaphoidella_petrovae_ott2952568,Elaphoidella_femurata_ott2952569,Elaphoidella_vasconica_ott2952570,Elaphoidella_suarezi_ott2952571,Elaphoidella_marjoryae_ott2952572,Elaphoidella_claudboui_ott2952574,Elaphoidella_kodiakensis_ott2952575,Elaphoidella_ganeshi_ott2952576,Elaphoidella_amabilis_ott2952577,Elaphoidella_angirmii_ott2952578,Elaphoidella_bispina_ott2952579,Elaphoidella_franci_ott2952580,Elaphoidella_laevis_ott2952581,Elaphoidella_damasi_ott2952582,Elaphoidella_tarmani_ott2952583,Elaphoidella_pectinata_ott2952584,Elaphoidella_vietnamica_ott2952585,Elaphoidella_rodriguensis_ott2952586,Elaphoidella_boui_ott2952587,Elaphoidella_slovenica_ott2952588,Elaphoidella_turgisetosa_ott2952589,Elaphoidella_italica_ott2952590,Elaphoidella_jasonis_ott2952591,Elaphoidella_cornuta_ott2952592,Elaphoidella_humboldti_ott2952593,Elaphoidella_necessaria_ott2952594,Elaphoidella_plesai_ott2952595,Elaphoidella_varians_ott2952597,Elaphoidella_miurai_ott2952598,Elaphoidella_radkei_ott2952599,Elaphoidella_cvetkovi_ott2952600,Elaphoidella_jakobii_ott2952601,Elaphoidella_balkanica_ott2952602,Elaphoidella_michailovae_ott2952603,Elaphoidella_pyrenaica_ott2952604,Elaphoidella_paraelaphoides_ott2952605,Elaphoidella_unica_ott2952606,Elaphoidella_croatica_ott2952607,Elaphoidella_cuspidata_ott2952608,Elaphoidella_aberrans_ott2952609,Elaphoidella_reedi_ott2952611,Elaphoidella_dispersa_ott2952612,Elaphoidella_aioii_ott2952614,Elaphoidella_carterae_ott2952615,Elaphoidella_hallensis_ott2952616,Elaphoidella_shawangunkensis_ott2952618,Elaphoidella_bulbiseta_ott2952619,Elaphoidella_parvifurcata_ott2952620,Elaphoidella_hellmichi_ott2952621,Elaphoidella_anatolica_ott2952622,Elaphoidella_coiffaiti_ott2952623,Elaphoidella_wilsonae_ott2952624,Elaphoidella_longipedis_ott2952625,Elaphoidella_botosaneanui_ott2952628,Elaphoidella_parapostolovi_ott2952629,Elaphoidella_moreae_ott2952630,Elaphoidella_reducta_ott2952631,Elaphoidella_einslei_ott2952632,Elaphoidella_vasiconica_ott2952633,Elaphoidella_czerkessica_ott2952634,Elaphoidella_spinosa_ott2952635,Elaphoidella_subplutonis_ott2952636,Elaphoidella_fonticola_ott2952637,Elaphoidella_tiberina_ott2952638,Elaphoidella_oglasae_ott2952639,Elaphoidella_synjakobii_ott2952640,Elaphoidella_mabelae_ott2952641,Elaphoidella_gordani_ott2952642,Elaphoidella_capiteradiata_ott2952643,Elaphoidella_pescei_ott2952644,Elaphoidella_parajakobii_ott2952646,Elaphoidella_surinamensis_ott2952647,Elaphoidella_decorata_ott2952648,Elaphoidella_stammeri_ott2952649,Elaphoidella_cavatica_ott2952650,Elaphoidella_paraplesia_ott2952651,Elaphoidella_labani_ott2952652,Elaphoidella_cabezasi_ott2952653,Elaphoidella_silvestris_ott2952655,Elaphoidella_serbica_ott2952656,Elaphoidella_garbetensis_ott2952657,Elaphoidella_madiracensis_ott2952658,Elaphoidella_nuragica_ott2952660,Elaphoidella_iskrecensis_ott2952661,Elaphoidella_elgonensis_ott2952662,Elaphoidella_juxtaputealis_ott2952663,Elaphoidella_longifurcata_ott2952665,Elaphoidella_birsteini_ott2952666,Elaphoidella_damianae_ott2952667,Elaphoidella_pintoae_ott2952668,Elaphoidella_colombiana_ott2952669,Elaphoidella_hirsuta_ott2952670,Elaphoidella_longiseta_ott2952671,Elaphoidella_nyongi_ott2952672,Elaphoidella_karamani_ott2952673,Elaphoidella_uva_ott2952674,Elaphoidella_abruzzei_ott2952675,Elaphoidella_montenegrina_ott2952677,Elaphoidella_quadrispinosa_ott2952678,Elaphoidella_incerta_ott2952679,Elaphoidella_elongata_ott2952680,Elaphoidella_borutzkyi_ott2952681,Elaphoidella_crenobia_ott2952682,Elaphoidella_stygia_ott2952683,Elaphoidella_trisaetosa_ott2952684,Elaphoidella_romanica_ott2952685,Elaphoidella_caeca_ott2952686,Elaphoidella_sabanillae_ott2952687,Elaphoidella_similis_ott2952688,Elaphoidella_unidens_ott2952689,Elaphoidella_formosanus_ott2952690,Elaphoidella_massai_ott2952691,Elaphoidella_aprutina_ott2952693,Elaphoidella_bisetosa_ott2952694,Elaphoidella_pani_ott2952695,Elaphoidella_kenyensis_ott2952696,Elaphoidella_prohumboldti_ott2952697,Elaphoidella_minos_ott2952698,Elaphoidella_limnobia_ott2952700,Elaphoidella_negroensis_ott2952701,Elaphoidella_eucharis_ott2952702,Elaphoidella_karllangi_ott2952703,Elaphoidella_derjugini_ott2952704,Elaphoidella_fluviusherbae_ott2952705,Elaphoidella_californica_ott2952706,Elaphoidella_bryophila_ott2952708,Elaphoidella_grandidieri_ott2952710,Elaphoidella_tenera_ott2952711,Elaphoidella_arambourgi_ott2952712,Elaphoidella_mauro_ott2952713,Elaphoidella_brehieri_ott2952715,Elaphoidella_uenoi_ott2952716,Elaphoidella_malayica_ott2952718,Elaphoidella_cottarellii_ott2952719,Elaphoidella_pseudojeanelli_ott2952720,Elaphoidella_infernalis_ott2952721,Elaphoidella_quemadoi_ott2952722,Elaphoidella_insularis_ott2952723,Elaphoidella_cvetkae_ott2952724,Elaphoidella_brevipes_ott2952725,Elaphoidella_intermedia_ott2952727,Elaphoidella_vaga_ott2952728,Elaphoidella_salvadorica_ott2952729,Elaphoidella_schubarti_ott2952730,Elaphoidella_charon_ott2952731,Elaphoidella_elegantula_ott2952732,Elaphoidella_federicae_ott2952733,Elaphoidella_pandurskyi_ott2952734,Elaphoidella_simplex_ott2952735,Elaphoidella_affinis_ott2952736,Elaphoidella_bromeliaecola_ott2952737,Elaphoidella_subcrenobia_ott2952738,Elaphoidella_leruthi_ott2952740,Elaphoidella_cavicola_ott2952741,Elaphoidella_hyalina_ott2952742,Elaphoidella_millennii_ott2952743,Elaphoidella_silverii_ott2952744,Elaphoidella_thienemanni_ott2952745,Elaphoidella_jeanneli_ott2952746,Elaphoidella_denticulata_ott2952747,Elaphoidella_margaritae_ott2952748,Elaphoidella_bouilloni_ott2952749,Elaphoidella_rossellae_ott2952750,Elaphoidella_propedamasi_ott2952751,Elaphoidella_javaensis_ott2952752,Elaphoidella_crassicaudis_ott2952753,Elaphoidella_cavernicola_ott2952754,Elaphoidella_pseudocornuta_ott2952755,Elaphoidella_taroi_ott2952756,Elaphoidella_namnaoensis_ott2952757,Elaphoidella_hirsutus_ott2952758,Elaphoidella_valkanovi_ott2952759,Elaphoidella_dianae_ott2952760,Elaphoidella_brevifurcata_ott2952761,Elaphoidella_plutonis_ott2952762,Elaphoidella_neotropica_ott2952763,Elaphoidella_jochenmartensi_ott2952764,Elaphoidella_neoarmata_ott2952765,Elaphoidella_ruffoi_ott2952766,Elaphoidella_angelovi_ott2952767,Elaphoidella_algeriensis_ott2952768,Elaphoidella_cliffordi_ott2952769,Elaphoidella_helenae_ott2952770,Elaphoidella_chappuisi_ott2952771,Elaphoidella_janas_ott2952772,Elaphoidella_superpedalis_ott2952773,Elaphoidella_lindbergi_ott2952774,Elaphoidella_dubia_ott4677871,Elaphoidellopsis_bryophila_ott4677872,Elaphoidella_jaesornensis_ott6189723,Elaphoidella_kieferi_ott6189724,Elaphoidella_paramuna_ott6189725,Elaphoidella_thailandensis_ott6189726,Elaphoidella_fatimae_ott7694211,Elaphoidella_ligorae_ott7694212,Elaphoidella_paraaffinis_ott7694213,Elaphoidella_sanoamuangae_ott7694214)Elaphoidella_ott650890,(Itunella_muelleri_ott879873,Itunella_tenuiremis_ott2952830,Itunella_intermedia_ott2952831,Itunella_entermedia_ott2952832,Itunella_arenaria_ott2952833,Itunella_bacescoi_ott5781584,Itunella_subsala_ott7694215)Itunella_ott535416,(Canthocamptus_staphylinus_ott2947843,Canthocamptus_elaphoides_ott2952566,Canthocamptus_putealis_ott2952596,Canthocamptus_sewelli_ott2952610,Canthocamptus_tenuicaudis_ott2952617,Canthocamptus_phreaticus_ott2952627,Canthocamptus_pseudophreaticus_ott2952676,Canthocamptus_laciniatus_ott2952692,Canthocamptus_subgracilis_ott2952707,Canthocamptus_gracilis_ott2952709,Canthocamptus_wiegoldi_ott2952867,Canthocamptus_minutus_ott2953055,Canthocamptus_bryobates_ott2953093,Canthocamptus_hiatus_ott2953119,Canthocamptus_willeyi_ott2953156,Canthocamptus_sculptus_ott2953164,Canthocamptus_bicolor_ott2953165,Canthocamptus_sinuus_ott2953205,(Canthocamptus_staphylinoides_ott2953206,Canthocamptus_oregonensis_ott2953210,Canthocamptus_baikalensis_ott2953212,Canthocamptus_carinatus_ott2953221,Canthocamptus_morimotoi_ott2953226,Canthocamptus_bulbifer_ott2953251,Canthocamptus_iaponicus_ott2953295,Canthocamptus_vagus_ott2953296,Canthocamptus_glacialis_ott2953299,Canthocamptus_robertcokeri_ott2953306,Canthocamptus_mirabilis_ott2953376,Canthocamptus_latus_ott2953433,Canthocamptus_kunzi_ott2953511,Canthocamptus_gibba_ott2953547,Canthocamptus_sublaevis_ott2953600)Canthocamptus_subgenus_Canthocamptus_ott7114894,Canthocamptus_tentaculatus_ott2953207,Canthocamptus_occultus_ott2953219,Canthocamptus_subsalus_ott2953225,Canthocamptus_finni_ott2953230,Canthocamptus_inornatus_ott2953231,Canthocamptus_borcherdingii_ott2953234,Canthocamptus_cuspidatoides_ott2953240,Canthocamptus_australis_ott2953241,Canthocamptus_misogynus_ott2953243,Canthocamptus_linearis_ott2953244,Canthocamptus_macrosetifer_ott2953245,(Canthocamptus_longifurcatus_ott2953256)Baikalocamptus_ott7114890,Canthocamptus_brevisetosus_ott2953257,Canthocamptus_mirus_ott2953259,Canthocamptus_catalanus_ott2953264,Canthocamptus_northumbricoides_ott2953265,Canthocamptus_coreensis_ott2953268,Canthocamptus_mobilensis_ott2953273,Canthocamptus_odaeensis_ott2953293,Canthocamptus_rostratus_ott2953303,Canthocamptus_setosus_ott2953305,Canthocamptus_semicirculus_ott2953331,Canthocamptus_takkobuensis_ott2953333,Canthocamptus_kamerunensis_ott2953351,Canthocamptus_stroemii_ott2953369,Canthocamptus_rubellus_ott2953378,Canthocamptus_prominulus_ott2953396,Canthocamptus_longisetosus_ott2953397,Canthocamptus_fontinalis_ott2953400,Canthocamptus_hyperboreus_ott2953401,Canthocamptus_tomikoae_ott2953403,Canthocamptus_cryptorum_ott2953409,Canthocamptus_lucidulus_ott2953429,Canthocamptus_maoricus_ott2953434,Canthocamptus_resupinatus_ott2953436,Canthocamptus_elegantulus_ott2953445,Canthocamptus_kitaurensis_ott2953447,Canthocamptus_brunnthaleri_ott2953452,Canthocamptus_krochini_ott2953453,Canthocamptus_niloticus_ott2953456,Canthocamptus_mareoticus_ott2953467,Canthocamptus_signatus_ott2953481,Canthocamptus_werestschagini_ott2953489,Canthocamptus_aequipes_ott2953512,Canthocamptus_bryophilus_ott2953521,Canthocamptus_longicaudatus_ott2953522,Canthocamptus_tatricus_ott2953525,Canthocamptus_incurvisetosus_ott2953528,Canthocamptus_minnesotensis_ott2953558,Canthocamptus_cavernarum_ott2953579,Canthocamptus_parvus_ott2953588,Canthocamptus_aloisianus_ott2953589,Canthocamptus_virescens_ott2953602,Canthocamptus_papuanus_ott2953607,Canthocamptus_megalops_ott2953609,Canthocamptus_tantaculatus_ott5521025,Canthocamptus_crenulatus_ott5781574,Canthocamptus_carolinensis_ott7114891,Canthocamptus_cingalensis_ott7114892,Canthocamptus_cuspidatus_ott7114893,Canthocamptus_dentatus_ott7694199,Canthocamptus_longirostris_ott7694202,Canthocamptus_subsalsus_ott7694207,Canthocamptus_truncatus_ott7694208)Canthocamptus_ott2953128,(Dahlakocamptus_xenuus_ott2949616)Dahlakocamptus_ott2953149,(Hemimesochra_clavularis_ott2949660,Hemimesochra_trisetosa_ott5791726)Hemimesochra_ott2949661,(Boreolimella_nympha_ott2949662,Boreolimella_dubia_ott2949816)Boreolimella_ott2953314,(Pusillargillus_nixe_ott2949663)Pusillargillus_ott2953507,(Mesopsyllus_secundus_ott2949664,Mesopsyllus_atargatis_ott2949695,Mesopsyllus_curvisetus_ott4677852,Mesopsyllus_dimorphus_ott7694221)Mesopsyllus_ott2949675,(Perucamptus_rapiens_ott2949812)Perucamptus_ott4677835,(Hanikraia_derketo_ott2949815)Hanikraia_ott2953147,(Pholesticus_wilsoni_ott2949831,Pholesticus_rectiseta_ott5781586,Pholesticus_orientalis_ott5781587)Pholesticus_ott5756321,(Ceuthonectes_bulbiseta_ott2950547,Ceuthonectes_vievilleae_ott4677838,Ceuthonectes_boui_ott4677839,Ceuthonectes_hungaricus_ott4677840,Ceuthonectes_rouchi_ott4677841,Ceuthonectes_petkovskii_ott4677842,Ceuthonectes_latifurcatus_ott4677843,Ceuthonectes_serbicus_ott4677844,Ceuthonectes_haemusi_ott4677845,Ceuthonectes_pescei_ott4677846,Ceuthonectes_mirabilis_ott4677847,Ceuthonectes_chappuisi_ott4677848,Ceuthonectes_gallicus_ott4677849)Ceuthonectes_ott4677837,(Neoelaphoidella_armata_ott2952613,Neoelaphoidella_calypsonis_ott2952699,Neoelaphoidella_winkleri_ott2952739,Neoelaphoidella_apostolovi_ott4677908,Neoelaphoidella_brevifurca_ott4677909)Neoelaphoidella_ott4677906,(Antrocamptus_vandeli_ott2952726,Antrocamptus_chappuisi_ott4677856,Antrocamptus_stygius_ott4677857,Antrocamptus_longifurcatus_ott4677858,Antrocamptus_catharinae_ott4677860,Antrocamptus_coiffaiti_ott4677861)Antrocamptus_ott4677855,(Nannomesochra_arupinensis_ott2952776,Nannomesochra_zavodniki_ott2953298)Nannomesochra_ott2953129,(Maraenobiotus_brucei_ott2952783,Maraenobiotus_cuspidatus_ott2953143,Maraenobiotus_kinabulensis_ott2953144,Maraenobiotus_carpathicus_ott2953145,Maraenobiotus_fontinaloides_ott2953151,Maraenobiotus_affinis_ott2953152,Maraenobiotus_zschokkei_ott2953157,Maraenobiotus_husmanni_ott2953168,Maraenobiotus_fontinalis_ott2953174,Maraenobiotus_mongolicus_ott2953176,Maraenobiotus_parainsignipes_ott2953202,Maraenobiotus_canadensis_ott2953311,Maraenobiotus_naticochensis_ott2953317,Maraenobiotus_australis_ott2953321,Maraenobiotus_aischghoi_ott2953431,Maraenobiotus_veris_ott2953464,Maraenobiotus_kenyensis_ott2953471,Maraenobiotus_subterraneus_ott2953491,Maraenobiotus_bulbiseta_ott5521006,Maraenobiotus_anglicus_ott6189728,Maraenobiotus_arctica_ott6189729,Maraenobiotus_galassiae_ott6189730,Maraenobiotus_ishidai_ott6189731,Maraenobiotus_pescei_ott6189732,Maraenobiotus_slovenicus_ott6189733,Maraenobiotus_tenuispina_ott6189734,Maraenobiotus_truncatus_ott6189735)Maraenobiotus_ott2953142,(Amphibiperita_neotropica_ott2952788)Amphibiperita_ott2953394,(Arcticocamptus_rhaeticus_ott2952860,Arcticocamptus_cuspidatus_ott2952963,Arcticocamptus_krochini_ott2953050,Arcticocamptus_bryophillus_ott2953084,Arcticocamptus_subarcticus_ott4677815,Arcticocamptus_caucasicus_ott4677817,Arcticocamptus_abnobensis_ott4677827,Arcticocamptus_alpestris_ott7114859,Arcticocamptus_arcticus_ott7114860,Arcticocamptus_arndti_ott7114861,Arcticocamptus_bryobates_ott7114862,Arcticocamptus_laccophilus_ott7114864,Arcticocamptus_vandouwei_ott7114865)Arcticocamptus_ott4677814,((Moraria_duthiei_ott2952882,Moraria_laurentica_ott2953124,Moraria_affinis_ott2953132,Moraria_brevipes_ott2953133,Moraria_virginiana_ott2953135,Moraria_sphagnicola_ott2953169,Moraria_radovnae_ott2953187,Moraria_hostensis_ott2953255,Moraria_similis_ott2953277,Moraria_denticulata_ott2953281,Moraria_cristata_ott2953292,Moraria_jana_ott2953307,Moraria_mrazeki_ott2953329,Moraria_arctica_ott2953330,Moraria_arboricola_ott2953364,Moraria_terrula_ott2953366,Moraria_frondicola_ott2953368,Moraria_hudsoni_ott2953377,Moraria_varica_ott2953407,Moraria_bureschi_ott2953411,Moraria_subterranea_ott2953418,Moraria_ilami_ott2953422,Moraria_stankovitchi_ott2953423,Moraria_valkanovi_ott2953426,Moraria_tsukubaensis_ott2953441,Moraria_colchica_ott2953442,Moraria_fontinalis_ott2953444,Moraria_michielettoae_ott2953446,Moraria_cornuta_ott2953458,Moraria_alpina_ott2953461,Moraria_insularis_ott2953539,Moraria_operculata_ott2953552,Moraria_pectinata_ott2953571,Moraria_poppei_ott2953573,Moraria_catalana_ott2953593,Moraria_mongolica_ott2953608,Moraria_catracha_ott6189736,Moraria_cusuca_ott6189737,Moraria_gracilipes_ott6189738,Moraria_pseudobrevipes_ott6189740)Moraria_subgenus_Moraria_ott7114912,(Moraria_stylata_ott2953122,Moraria_arenosa_ott2953173,Moraria_baikalensis_ott2953208,Moraria_laticauda_ott2953215,Moraria_longicauda_ott2953374,Moraria_mazepovi_ott2953392,Moraria_acuta_ott2953399,Moraria_minor_ott2953413,Moraria_utulikensis_ott2953420,Moraria_intermedia_ott2953425,Moraria_tenuicauda_ott2953439,Moraria_ovicauda_ott2953534,Moraria_brevicauda_ott2953544,Moraria_phyllura_ott2953546,Moraria_tomilovi_ott2953551,Moraria_dentata_ott2953554,Moraria_werestschagini_ott2953570,Moraria_coronata_ott2953572,Moraria_magna_ott2953574,Moraria_linevitchi_ott2953598,Moraria_sinuata_ott2953601,Moraria_litoralis_ott6189739,Moraria_spinulosa_ott6189741)Baikalomoraria_ott7114910,Moraria_laurentiaca_ott2953131,Moraria_glitzae_ott7694222,Moraria_thuringii_ott7694223)Moraria_ott2953121,(Antarctobiotus_koenigi_ott2952986,Antarctobiotus_kummeroworum_ott2953120,Antarctobiotus_robustus_ott2953160,Antarctobiotus_triplex_ott2953162,Antarctobiotus_australis_ott2953194,Antarctobiotus_nichollsi_ott2953209,Antarctobiotus_neotropicus_ott2953276,Antarctobiotus_muscicolus_ott2953294,Antarctobiotus_sphagnicola_ott2953363,Antarctobiotus_elongatus_ott2953370,Antarctobiotus_ignobilis_ott2953371,Antarctobiotus_exiguus_ott2953372,Antarctobiotus_diversus_ott2953430,Antarctobiotus_bahamondei_ott2953469,Antarctobiotus_longifurcatus_ott2953484,Antarctobiotus_ringueleti_ott2953486,Antarctobiotus_adocetus_ott2953496)Antarctobiotus_ott2953163,(Delachauxiella_incerta_ott2952987,Delachauxiella_wieseri_ott2953182,Delachauxiella_salvatoris_ott2953316,Delachauxiella_bennetti_ott7114901,Delachauxiella_incae_ott7114902,Delachauxiella_insignis_ott7114903,Delachauxiella_lanata_ott7114904,Delachauxiella_trigonura_ott7114905)Delachauxiella_ott2953134,(Epactophanes_quadrispinosus_ott2953123,Epactophanes_muscicolus_ott2953158,Epactophanes_muscicola_ott2953220,Epactophanes_chappuisi_ott2953282,Epactophanes_angulatus_ott2953335,Epactophanes_philippinus_ott2953336,Epactophanes_antarcticus_ott2953340,Epactophanes_wolfi_ott2953355,Epactophanes_richardi_ott2953610)Epactophanes_ott2953159,(Pilocamptus_pilosus_ott2953179,Pilocamptus_alluaudi_ott2953218,Pilocamptus_pauliani_ott2953323,Pilocamptus_monodi_ott2953327,Pilocamptus_hypophyllus_ott2953328,Pilocamptus_africanus_ott2953344,Pilocamptus_vulgaris_ott2953345,Pilocamptus_monticola_ott2953348,Pilocamptus_jeanneli_ott2953353,Pilocamptus_trichotus_ott2953354,Pilocamptus_georgevitchi_ott2953391,Pilocamptus_verrucosus_ott2953559,Pilocamptus_schroederi_ott5521011,Pilocamptus_kamerunensis_ott7694225)Pilocamptus_ott2953180,(Ferronniera_cyclopoides_ott2953188,Ferronniera_mirabilis_ott2953466)Ferronniera_ott2953161,(Gulcamptus_alaskaensis_ott2953189,Gulcamptus_jesoanus_ott2953319,Gulcamptus_yoichiensis_ott2953326,Gulcamptus_huronensis_ott2953412,Gulcamptus_laurentiacus_ott2953424,Gulcamptus_uenoi_ott2953470)Gulcamptus_ott2953190,(Heteropsyllus_coreanus_ott2953195,Heteropsyllus_nanus_ott2953248,Heteropsyllus_pseudonunni_ott2953249,Heteropsyllus_coulli_ott2953301,Heteropsyllus_celticus_ott2953360,Heteropsyllus_masculus_ott2953515,Heteropsyllus_meridionalis_ott2953517,Heteropsyllus_nunni_ott2953519,Heteropsyllus_exiguus_ott2953527,Heteropsyllus_confluens_ott2953530,Heteropsyllus_major_ott2953531,Heteropsyllus_curticaudatus_ott2953532,Heteropsyllus_mascalus_ott6189727)Heteropsyllus_ott2953126,(Lessinocamptus_insoletus_ott2953211,Lessinocamptus_pivai_ott4677864,Lessinocamptus_caoduroi_ott4677865,Lessinocamptus_piva_ott4677867)Lessinocamptus_ott4677863,(Hypocamptus_paradoxus_ott2953252,Hypocamptus_brehmi_ott2953432,Hypocamptus_hrabei_ott4677888,Hypocamptus_carpaticus_ott4677890,Hypocamptus_ruffoi_ott4677891,Hypocamptus_carpacticus_ott4677893)Hypocamptus_ott4677887,(Spelaeocamptus_spelaeus_ott2953269,Spelaeocamptus_incertus_ott4677918,Spelaeocamptus_neotropicus_ott4677921)Spelaeocamptus_ott4677917,(Stenocaris_pristina_ott2953286,Stenocaris_profundus_ott2953334,Stenocaris_abyssalis_ott2953338,Stenocaris_baltica_ott2953339,Stenocaris_kliei_ott2953356,Stenocaris_intermedia_ott2953357,Stenocaris_arenicola_ott2953427,Stenocaris_valkanovi_ott2953455,Stenocaris_pygmaea_ott2953500,Stenocaris_gracilis_ott2953536,Stenocaris_sp._DZMB019_ott7114919,Stenocaris_minor_ott7694226)Stenocaris_ott2953191,(Morariopsis_scotenophila_ott2953365,Morariopsis_typica_ott4677897,Morariopsis_kieferi_ott4677900,Morariopsis_baicalensis_ott4677901,Morariopsis_dumonti_ott4677902,Morariopsis_grygieri_ott4677903,Morariopsis_latifurcata_ott7114913)Morariopsis_ott4677896,(Bathycamptus_eckmani_ott2953379,Bathycamptus_minutus_ott2953518,Bathycamptus_pelophilos_ott7694195)Bathycamptus_ott2953380,(Pholetiscus_rectiseta_ott2953381,Pholetiscus_orientalis_ott2953402,Pholetiscus_wilsoni_ott7114915)Pholetiscus_ott2953382,(Psammocamptus_axi_ott2953417,Psammocamptus_galapagoensis_ott2953492)Psammocamptus_ott2953181,(Dahmsopottekina_bathyalis_ott2953472,Dahmsopottekina_pacifica_ott2953537,Dahmsopottekina_furcispina_ott2953538,Dahmsopottekina_peruana_ott2953540,Dahmsopottekina_curticauda_ott2953541,Dahmsopottekina_noodti_ott2953543,Dahmsopottekina_bifida_ott2953576,Dahmsopottekina_micracantha_ott2953577,Dahmsopottekina_fodens_ott2953578,Dahmsopottekina_talpa_ott2953580,Dahmsopottekina_pectinata_ott2953581,Dahmsopottekina_guilvaardi_ott5521007)Dahmsopottekina_ott2953473,(Portierella_agilis_ott2953476,Portierella_didactylus_ott2953480)Portierella_ott2953475,(Loefflerella_rouchi_ott2953505,Loefflerella_dentata_ott2953562,Loefflerella_chilensis_ott2953563,Loefflerella_trisetosa_ott2953565)Loefflerella_ott2953506,(Carolinicola_galapagoensis_ott2953891,Carolinicola_trisetosa_ott2954553)Carolinicola_ott2953892,(Metahuntemannia_triarticulata_ott2953965,Metahuntemannia_micracantha_ott2954267,Metahuntemannia_atlantica_ott2954457,Metahuntemannia_indica_ott2954460,Metahuntemannia_arctica_ott2954462,Metahuntemannia_talpa_ott2954463,Metahuntemannia_iberica_ott2954464,Metahuntemannia_drzycimskii_ott2954600,Metahuntemannia_smirnovi_ott2954601,Metahuntemannia_spinosa_ott2954602,Metahuntemannia_mediterranea_ott2954603,Metahuntemannia_gorbunovi_ott2954611,Metahuntemannia_dovpori_ott2954612,Metahuntemannia_crassa_ott2954613,Metahuntemannia_pseudomagniceps_ott2954815,Metahuntemannia_beckeri_ott2954904,Metahuntemannia_pacifica_ott2954905,Metahuntemannia_texturata_ott2954908,Metahuntemannia_bifida_ott2954909,Metahuntemannia_peruana_ott2954910,Metahuntemannia_varians_ott2954911,Metahuntemannia_curticauda_ott2954912,Metahuntemannia_magniceps_ott2954913,Metahuntemannia_spinipes_ott2954914)Metahuntemannia_ott2953966,(Ligulocamptus_loffleri_ott4677831)Ligulocamptus_ott4677830,(Glaciella_yalensis_ott4677834)Glaciella_ott4677833,(Fibulacamptus_tasmanicus_ott4677881,Fibulacamptus_victorianus_ott4677882,Fibulacamptus_gracilior_ott4677883,Fibulacamptus_bisetosus_ott4677884)Fibulacamptus_ott4677880,(Stygepactophanes_jurassicus_ott4677886,Stygepactophanes_occitanus_ott7694228)Stygepactophanes_ott4677885,(Afrocamptus_uncinatus_ott4677895)Afrocamptus_ott4677894,(Epactophanoides_udegeicus_ott4677905)Epactophanoides_ott4677904,(Isthmiocaris_longitelson_ott4677913,Isthmiocaris_laurae_ott4677914)Isthmiocaris_ott4677912,(Thermomesochra_reducta_ott4677916)Thermomesochra_ott4677915,(Paramorariopsis_anae_ott4677924,Paramorariopsis_brigitae_ott4677925,Paramorariopsis_irenae_ott6189742)Paramorariopsis_ott4677923,(Pesceus_schmeili_ott4677938,Pesceus_reductus_ott4677939,Pesceus_reggiae_ott4677940,Pesceus_gasparoi_ott4677941,Pesceus_baikalensis_ott4677942,Pesceus_nakamurai_ott4677943)Pesceus_ott4677937,(Pordfus_communis_ott4677945)Pordfus_ott4677944,(Pindamoraria_boraceiae_ott4677949)Pindamoraria_ott4677948,(Pseudomoraria_triglavensis_ott4677951,Pseudomoraria_anae_ott4677952)Pseudomoraria_ott4677950)Canthocamptidae_ott296845,((Sewellia_tropica_ott586969)Sewellia_ott586978,(Diarthrodes_nobilis_ott2951588,Diarthrodes_falcipes_ott2951675,Diarthrodes_major_ott2951677,Diarthrodes_latisetosus_ott2951694,Diarthrodes_brevipes_ott2951697,Diarthrodes_fahrenbachi_ott2951730,Diarthrodes_andrewi_ott2951736,Diarthrodes_tumidus_ott2951739,Diarthrodes_glaber_ott2951757,Diarthrodes_drachi_ott2951764,Diarthrodes_savinkinii_ott2951770,Diarthrodes_nhatrangensis_ott2951772,Diarthrodes_lilacinus_ott2951776,Diarthrodes_tetrastachyus_ott2951791,Diarthrodes_assimilis_ott2951795,Diarthrodes_hexasetosus_ott2951804,Diarthrodes_imitator_ott2951838,Diarthrodes_aegidaeus_ott2951839,Diarthrodes_intermedius_ott2951860,Diarthrodes_nanus_ott2951862,Diarthrodes_sarsi_ott2951863,Diarthrodes_pusillus_ott2951864,Diarthrodes_tripartitus_ott2951884,Diarthrodes_zavodniki_ott2951901,Diarthrodes_pygmaeus_ott2951907,Diarthrodes_minutus_ott2951911,Diarthrodes_imbricatus_ott2951915,Diarthrodes_hirami_ott2951934,Diarthrodes_campbelliensis_ott2951939,Diarthrodes_purpureus_ott2951944,Diarthrodes_unisetosus_ott2951945,Diarthrodes_cystoecus_ott2951950,Diarthrodes_roscoffensis_ott2951954,Diarthrodes_parvulus_ott2951963,Diarthrodes_dissimilis_ott2951976,Diarthrodes_novaezealandiae_ott2951979,Diarthrodes_gurneyi_ott2951980,Diarthrodes_feldmanni_ott2951985,Diarthrodes_gravellicola_ott2951987,Diarthrodes_apostolovii_ott5781559,Diarthrodes_septemtrionalis_ott7114939,Diarthrodes_bodini_ott7694257,Diarthrodes_gomezi_ott7694258,Diarthrodes_tetrastachys_ott7694259)Diarthrodes_ott1011607,(Dactylopusioides_fodiens_ott2951681,Dactylopusioides_malleus_ott2951683,Dactylopusioides_macrolabris_ott2951919)Dactylopusioides_ott2951682,(Dactylopusia_longyearbyenensis_ott2951684,Dactylopusia_havelocki_ott2951688,Dactylopusia_pontica_ott2951689,Dactylopusia_similis_ott2951690,Dactylopusia_valida_ott2951691,Dactylopusia_pauciarticulata_ott2951695,Dactylopusia_longipes_ott2951700,Dactylopusia_laticauda_ott2951703,Dactylopusia_stroemii_ott2951704,Dactylopusia_hirsuta_ott2951721,Dactylopusia_platysoma_ott2951722,Dactylopusia_incerta_ott2951725,Dactylopusia_normani_ott2951728,Dactylopusia_falcifera_ott2951729,Dactylopusia_nicaeensis_ott2951746,Dactylopusia_tisboides_ott2951755,Dactylopusia_signata_ott2951758,Dactylopusia_spinipes_ott2951797,Dactylopusia_micronyx_ott2951800,Dactylopusia_neglecta_ott2951803,Dactylopusia_crassipes_ott2951805,Dactylopusia_paratisboides_ott2951807,Dactylopusia_mixta_ott2951810,Dactylopusia_maldivensis_ott2951812,Dactylopusia_porrecta_ott2951817,Dactylopusia_fragilis_ott2951818,Dactylopusia_hanseni_ott2951820,Dactylopusia_ornata_ott2951829,Dactylopusia_aemula_ott2951833,Dactylopusia_decostata_ott2951840,Dactylopusia_vararensis_ott2951842,Dactylopusia_crassa_ott2951844,Dactylopusia_brodzkiae_ott2951847,Dactylopusia_wrangeli_ott2951853,Dactylopusia_mediterranea_ott2951856,Dactylopusia_perplexa_ott2951859,Dactylopusia_bahamensis_ott2951861,Dactylopusia_pectenis_ott2951867,Dactylopusia_propinqua_ott2951871,Dactylopusia_amphiascopsis_ott2951872,Dactylopusia_jugurtha_ott2951873,Dactylopusia_ceylonica_ott2951877,Dactylopusia_finmarchica_ott2951882,Dactylopusia_dentata_ott2951883,Dactylopusia_brucei_ott2951885,Dactylopusia_frigida_ott2951905,Dactylopusia_euryhalina_ott2951916,Dactylopusia_robinsonii_ott2951918,Dactylopusia_cinctus_ott2951931,Dactylopusia_platycheles_ott2951935,Dactylopusia_flava_ott2951938,Dactylopusia_robusta_ott2951956,Dactylopusia_tenuicornis_ott2951960,Dactylopusia_brevifurca_ott2951962,Dactylopusia_crassicornis_ott2951973,Dactylopusia_hamiltoni_ott2951986,Dactylopusia_hispidus_ott7694253,Dactylopusia_stromii_ott7694255)Dactylopusia_ott1011614,(Dactylopodopsis_dilatata_ott2951698,Dactylopodosis_dilitata_ott6189754)Dactylopodopsis_ott2951699,(Paradactylopodia_oculata_ott2951789,Paradactylopodia_serrata_ott2951793,Paradactylopodia_trioculata_ott2951802,Paradactylopodia_incerta_ott2951848,Paradactylopodia_striata_ott2951850,Paradactylopodia_hexarticulata_ott2951852,Paradactylopodia_bathybates_ott2951855,Paradactylopodia_koreana_ott2951857,Paradactylopodia_simillima_ott2951906,Paradactylopodia_latipes_ott2951952,Paradactylopodia_brevicornis_ott2951966,Paradactylopodia_sp._FHL_1_ott7114944)Paradactylopodia_ott2951790,(Sewelliapusia_tropica_ott7114946)Sewelliapusia_ott7114945)Dactylopusiidae_ott639303)mrcaott296843ott586969)mrcaott14254ott296843,(((Eurycletodes_laticauda_ott535409,(Eurycletodes_echinatus_ott2951437,Eurycletodes_oblongus_ott2951438,Eurycletodes_aculeatus_ott2951439,Eurycletodes_monardi_ott2951440,Eurycletodes_parasimilis_ott2951441,Eurycletodes_similis_ott2951442,Eurycletodes_profundus_ott2951443,Eurycletodes_irelandica_ott2951444,Eurycletodes_major_ott2951445,Eurycletodes_abyssi_ott2951446,Eurycletodes_peruanus_ott2951447,Eurycletodes_denticulatus_ott2951448,Eurycletodes_uniarticulatus_ott2951451,Eurycletodes_verisimilis_ott2951453,Eurycletodes_quadrispinosa_ott2951454,Eurycletodes_hoplurus_ott2951456,Eurycletodes_petiti_ott2951457,Eurycletodes_latus_ott2951458,Eurycletodes_arcticus_ott2951459,Eurycletodes_ephippiger_ott2951460,Eurycletodes_minutus_ott2951461,Eurycletodes_diva_ott5092696)Oligocletodes_ott7114856,Eurycletodes_rectangulatus_ott2951449,Eurycletodes_pori_ott2951450,Eurycletodes_gorbunovi_ott2951452,Eurycletodes_serratus_ott2951455,Eurycletodes_cf._ephippiger_3181001_ott6189711,Eurycletodes_cf._ephippiger_5171015_ott6189712,Eurycletodes_cf._petiti_1261009_ott6189713,Eurycletodes_cf._petiti_1371002_ott6189714,Eurycletodes_paraephippiger_ott7694179)Eurycletodes_ott535413,(Fultonia_gascognensis_ott2951462,Fultonia_bougisi_ott2951464,Fultonia_hirsuta_ott2951479,Fultonia_sarsi_ott2951524,Fultonia_wilhelmsenae_ott2951529)Fultonia_ott2951463,(Leptocletodes_debilis_ott2951465,Leptocletodes_chaetophorus_ott2951472)Leptocletodes_ott2951466,(Argestes_mollis_ott2951468,Argestes_angolaensis_ott2951485,Argestes_reductus_ott2951495,Argestes_analongises_ott7694177,Argestes_longiseta_ott7694178)Argestes_ott2951467,(Neoargestes_variabilis_ott2951470,Neoargestes_incertus_ott2951521)Neoargestes_ott2951471,(Mesocletodes_sarsi_ott2951473,Mesocletodes_bodini_ott2951475,Mesocletodes_carpinei_ott2951478,Mesocletodes_dolichurus_ott2951480,Mesocletodes_brevifurca_ott2951481,Mesocletodes_inermis_ott2951482,Mesocletodes_dorsiprocessus_ott2951483,Mesocletodes_robustus_ott2951484,Mesocletodes_faroerensis_ott2951486,Mesocletodes_opoteros_ott2951487,Mesocletodes_parabodini_ott2951488,Mesocletodes_quadrispinosa_ott2951489,Mesocletodes_duosetosus_ott2951490,Mesocletodes_trisetosa_ott2951491,Mesocletodes_monensis_ott2951492,Mesocletodes_variabilis_ott2951493,Mesocletodes_parirrasus_ott2951494,Mesocletodes_bicornis_ott2951496,Mesocletodes_kunzi_ott2951501,Mesocletodes_angolaensis_ott2951502,Mesocletodes_meteorensis_ott2951503,Mesocletodes_thieli_ott2951504,Mesocletodes_farauni_ott2951507,Mesocletodes_soyeri_ott2951509,Mesocletodes_katharinae_ott2951510,Mesocletodes_commixtus_ott2951511,Mesocletodes_fladensis_ott2951512,Mesocletodes_guillei_ott2951513,Mesocletodes_ameliae_ott2951514,Mesocletodes_langi_ott2951515,Mesocletodes_makarovi_ott2951516,Mesocletodes_abyssicola_ott2951517,Mesocletodes_arenicola_ott2951518,Mesocletodes_glaber_ott2951519,Mesocletodes_elmari_ott2951528,Mesocletodes_bathybia_ott2951530,Mesocletodes_irrasus_ott2951535,Mesocletodes_brevisetosus_ott7694182,Mesocletodes_nudus_ott7694183,Mesocletodes_simplex_ott7694184,Mesocletodes_spinipes_ott7694185,Mesocletodes_tetrasetosus_ott7694186,Mesocletodes_unisetosus_ott7694187)Mesocletodes_ott2951474,(Hemicletodes_typicus_ott2951476)Hemicletodes_ott2951477,(Corallicletodes_aberrans_ott2951497,Corallicletodes_boutierei_ott2951508)Corallicletodes_ott2951498,(Hypalocletodes_salomonis_ott2951506,Hypalocletodes_aberrans_ott2951525)Hypalocletodes_ott2951505,(Odiliacletodes_gracilis_ott2951523,Odiliacletodes_secundus_ott7694189)Odiliacletodes_ott2951469,(Parargestes_tenuis_ott2951526)Parargestes_ott2951527,(Pontocletodes_ponticus_ott2951532)Pontocletodes_ott2951533,(Megistocletodes_translucens_ott4678199)Megistocletodes_ott4678198,(Austrocletodes_tricomatosum_ott4678201)Austrocletodes_ott4678200,(Actinocletodes_woutersi_ott4678203)Actinocletodes_ott4678202,(Dizahavia_halophila_ott4678205)Dizahavia_ott4678204,(Argestoides_prehensilis_ott4678207)Argestoides_ott4678206,(Bodinia_meteorensis_ott5092698,Bodinia_peterrummi_ott5092699)Bodinia_ott5092697,Argestidae_sp._DZMB629_ott7114854,(Georgus_peterrumi_ott7694181)Georgus_ott7694180)Argestidae_ott639299,((('Sarsameira sp. Greenland-RJH-2007 ott586977',Sarsameira_simplex_ott2951096,Sarsameira_tenuipes_ott2951196,Sarsameira_giraulti_ott2951227,Sarsameira_longifurcata_ott2951239,Sarsameira_exilis_ott2951253,Sarsameira_minor_ott2951257,Sarsameira_peresi_ott2951262,Sarsameira_pendula_ott2951277,Sarsameira_parexilis_ott2951279,Sarsameira_propinqua_ott2951281,Sarsameira_sarsi_ott2951287,Sarsameira_knorri_ott2951288,Sarsameira_major_ott2951291,Sarsameira_boecki_ott2951328,Sarsameira_elongata_ott2951338,Sarsameira_elegantula_ott2951342,Sarsameira_difficilis_ott2951344,'Sarsameira sp. 1 EEE-2016 ott6189709','Sarsameira sp. 2 EEE-2016 ott6189710',Sarsameira_sp._DZMB468_ott7114843)Sarsameira_ott586976,(((Nitokra_hibernica_ott879887,Nitokra_pietschmanni_ott2950967,Nitokra_fragilis_ott2950968,Nitokra_wolterecki_ott2950969,Nitokra_blochi_ott2950970,Nitokra_malaica_ott2950971,Nitokra_psammophila_ott2950972,Nitokra_gracilimana_ott2950973,Nitokra_delaruei_ott2950974,Nitokra_hamata_ott2950975,Nitokra_cari_ott2950976,Nitokra_dubia_ott2950978,Nitokra_treforti_ott2950979,Nitokra_inuber_ott2950980,Nitokra_medusaea_ott2950981,Nitokra_laingensis_ott2950982,Nitokra_intermedia_ott2950983,Nitokra_reducta_ott2950985,Nitokra_divaricata_ott2950986,Nitokra_galapagoensis_ott2950987,Nitokra_tenuicornis_ott2950988,Nitokra_sewelli_ott2950989,Nitokra_hyperidis_ott2950990,Nitokra_uenoi_ott2950991,Nitokra_vietnamensis_ott2950992,Nitokra_lacustris_ott2950994,Nitokra_bisetosa_ott2950996,Nitokra_phlegraea_ott2950997,Nitokra_pseudospinipes_ott2950998,Nitokra_pontica_ott2950999,Nitokra_chelifer_ott2951000,Nitokra_platypus_ott2951002,Nitokra_phreatica_ott2951003,Nitokra_humphreysi_ott2951004,Nitokra_sphaeromata_ott2951005,Nitokra_australis_ott2951006,Nitokra_reunionensis_ott2951007,Nitokra_yahiai_ott2951009,Nitokra_palustris_ott2951010,Nitokra_oligochaeta_ott2951012,Nitokra_elongata_ott2951013,Nitokra_paradoxa_ott2951015,Nitokra_mediterranea_ott2951016,Nitokra_arctolongus_ott2951017,Nitokra_minor_ott2951018,Nitokra_balnearia_ott2951019,Nitokra_evergladensis_ott2951020,Nitokra_simplex_ott2951022,Nitokra_salina_ott2951023,Nitokra_quadriseta_ott2951024,Nitokra_balli_ott2951025,Nitokra_incerta_ott2951027,Nitokra_elegans_ott2951028,Nitokra_spinipes_ott2951029,Nitokra_baltica_ott2951030,Nitokra_bdellurae_ott2951031,Nitokra_esbe_ott5781542,Nitokra_yeelirrie_ott5781543,Nitokra_koreanus_ott5931556,Nitokra_karanovici_ott6189705,Nitokra_japonica_ott7114835,Nitokra_fluviatilis_ott7694156,Nitokra_husmanni_ott7694157,Nitokra_subterranea_ott7694158,Nitokra_taylori_ott7694159)Nitokra_ott127533,((Cancrincola_plumipes_ott977892,Cancrincola_abbreviata_ott2949830,Cancrincola_jamaicensis_ott2949832,Cancrincola_longiseta_ott2949833)Cancrincola_ott977887)Cancrincolidae_ott977886)mrcaott879887ott977892,(Ameira_scotti_ott1011610,Ameira_usitata_ott2950925,Ameira_minor_ott2950926,Ameira_bengalensis_ott2950927,Ameira_reducta_ott2950928,Ameira_parva_ott2950929,Ameira_longifurca_ott2950930,Ameira_parvuloides_ott2950931,Ameira_exigua_ott2950932,Ameira_tenuicornis_ott2950933,Ameira_marina_ott2950934,Ameira_parascotti_ott2950935,Ameira_speciosa_ott2950938,Ameira_pestae_ott2950940,Ameira_parasimulans_ott2950941,Ameira_bathyalis_ott2950942,Ameira_trisetosa_ott2950943,Ameira_breviremis_ott2950944,Ameira_grandis_ott2950945,Ameira_faroensis_ott2950946,Ameira_confluens_ott2950947,Ameira_littoralis_ott2950948,Ameira_longiremis_ott2950949,Ameira_curviseta_ott2950950,Ameira_simulans_ott2950951,Ameira_tenuiremis_ott2950952,Ameira_gracilimana_ott2950953,Ameira_minuta_ott2950954,Ameira_divergens_ott2950955,Ameira_parvula_ott2950956,Ameira_pusilla_ott2950957,Ameira_spinipes_ott2950959,Ameira_sibogae_ott2950960,Ameira_listensis_ott2950961,Ameira_lusitanica_ott2950962,Ameira_longispina_ott2950963,Ameira_longipes_ott2950966,Ameira_longicaudata_ott2951247,Ameira_kimchi_ott5520921,Ameira_zahaae_ott5520922,Ameira_intermedia_ott5781539,Ameira_gravellicola_ott5781540,Ameira_confluensa_ott7694150)Ameira_ott1011612)mrcaott879887ott1011610)mrcaott586977ott879887,('Argestigens sp. Greenland-RJH-2007 ott1011608',Argestigens_uniremis_ott2951499,Argestigens_abyssalis_ott2951520,Argestigens_glacialis_ott2951522,Argestigens_celibis_ott7694152)Argestigens_ott1011609,(Antillesia_cardisomae_ott2949835)Antillesia_ott2949836,(Abscondicola_humesi_ott2949837)Abscondicola_ott2949834,(Neocancrincola_platensis_ott2949839)Neocancrincola_ott2949838,(Sicameira_leptoderma_ott2950937,Sicameira_gracilis_ott2950964,Sicameira_bengalensis_ott2951327,Sicameira_intermedia_ott2951335,Sicameira_langi_ott2951426,Sicameira_gracile_ott7114844)Sicameira_ott2951077,(Psammameira_hyalina_ott2950965,Psammameira_reducta_ott2951233,Psammameira_grandis_ott2951329)Psammameira_ott2951054,(Parapseudoleptomesochra_subterranea_ott2950984,Parapseudoleptomesochra_tridens_ott2950993,Parapseudoleptomesochra_minoricae_ott2951049,Parapseudoleptomesochra_botosaneanui_ott2951083,Parapseudoleptomesochra_heruridensis_ott2951103,Parapseudoleptomesochra_morimotoi_ott2951141,Parapseudoleptomesochra_rouchi_ott2951143,Parapseudoleptomesochra_fernandezi_ott2951144,Parapseudoleptomesochra_baeticola_ott2951146,Parapseudoleptomesochra_attirei_ott2951148,Parapseudoleptomesochra_syriaca_ott2951149,Parapseudoleptomesochra_dubia_ott2951164,Parapseudoleptomesochra_polychaeta_ott2951190,Parapseudoleptomesochra_balneria_ott2951202,Parapseudoleptomesochra_mielkei_ott2951248,Parapseudoleptomesochra_reductus_ott2951260,Parapseudoleptomesochra_tureei_ott2951361,Parapseudoleptomesochra_pristina_ott2951366,Parapseudoleptomesochra_ommeyyadensis_ott2951375,Parapseudoleptomesochra_karamani_ott2951387,Parapseudoleptomesochra_almohadensis_ott2951414,Parapseudoleptomesochra_hellenica_ott2951416,Parapseudoleptomesochra_almoravidensis_ott2951417,Parapseudoleptomesochra_incerta_ott2951419,Parapseudoleptomesochra_guadalhorcensis_ott2951427,Parapseudoleptomesochra_italica_ott2951428,Parapseudoleptomesochra_balnearia_ott2951432,Parapseudoleptomesochra_herirudensis_ott7114837,Parapseudoleptomesochra_iranica_ott7114838,Parapseudoleptomesochra_trisetosa_ott7114839)Parapseudoleptomesochra_ott2951082,(Nitocrella_stygia_ott2951014,Nitocrella_japonica_ott2951026,Nitocrella_beatricis_ott2951044,Nitocrella_longa_ott2951046,Nitocrella_tirolensis_ott2951050,Nitocrella_reducta_ott2951070,Nitocrella_calcaripes_ott2951087,Nitocrella_morettii_ott2951088,Nitocrella_hofmilleri_ott2951091,Nitocrella_dussarti_ott2951092,Nitocrella_juturna_ott2951095,Nitocrella_kunzi_ott2951097,Nitocrella_stochi_ott2951098,Nitocrella_delayi_ott2951118,Nitocrella_obesa_ott2951126,Nitocrella_somalica_ott2951127,Nitocrella_orghidani_ott2951128,Nitocrella_paceae_ott2951129,Nitocrella_ioneli_ott2951130,Nitocrella_akiereki_ott2951131,Nitocrella_iranica_ott2951142,Nitocrella_tianschanica_ott2951150,Nitocrella_kirgizica_ott2951151,Nitocrella_caraioni_ott2951156,Nitocrella_insularis_ott2951169,Nitocrella_sterbai_ott2951170,Nitocrella_mara_ott2951171,Nitocrella_rhodiensis_ott2951173,Nitocrella_skyrensis_ott2951176,Nitocrella_trajani_ott2951178,Nitocrella_fedelitae_ott2951179,Nitocrella_negreai_ott2951180,Nitocrella_petkovskii_ott2951181,Nitocrella_gracilis_ott2951182,Nitocrella_yokotai_ott2951184,Nitocrella_kosswigi_ott2951185,Nitocrella_asiatica_ott2951188,Nitocrella_herirudensis_ott2951193,Nitocrella_ensifera_ott2951198,Nitocrella_tschaticalica_ott2951200,Nitocrella_absentia_ott2951204,Nitocrella_monchenkoi_ott2951222,Nitocrella_chappuisi_ott2951224,Nitocrella_motasi_ott2951226,Nitocrella_spinulosa_ott2951232,Nitocrella_stetinai_ott2951236,Nitocrella_hypogaea_ott2951242,Nitocrella_hirta_ott2951244,Nitocrella_psammophila_ott2951245,Nitocrella_neutra_ott2951246,Nitocrella_nana_ott2951249,Nitocrella_tonsa_ott2951254,Nitocrella_slovenica_ott2951255,Nitocrella_omega_ott2951266,Nitocrella_dubia_ott2951280,Nitocrella_achaiae_ott2951282,Nitocrella_maggii_ott2951283,Nitocrella_divaricata_ott2951284,Nitocrella_pescei_ott2951290,Nitocrella_aestuarina_ott2951337,Nitocrella_cubanorum_ott2951385,Nitocrella_unispinosa_ott2951392,Nitocrella_afghanica_ott2951393,Nitocrella_kyzylkumica_ott2951394,Nitocrella_jankowskajae_ott2951403,Nitocrella_stammeri_ott2951406,Nitocrella_incerta_ott2951409,Nitocrella_vasconica_ott2951411,Nitocrella_africana_ott2951412,Nitocrella_botosaneanui_ott7114826,Nitocrella_elegans_ott7114827,Nitocrella_galassiae_ott7114828,Nitocrella_hibernica_ott7114829,Nitocrella_intermedia_ott7114831,Nitocrella_karanovici_ott7114832,Nitocrella_knotti_ott7114833,Nitocrella_ljovuschkini_ott7114834,Nitocrella_subterranea_ott7694155)Nitocrella_ott2951045,(Eduardonitocrella_mexicana_ott2951034)Eduardonitocrella_ott2951035,(Psyllocamptus_quadrospinosus_ott2951036,Psyllocamptus_totoramensis_ott2951038,Psyllocamptus_tahuesensis_ott2951100,Psyllocamptus_fairliensis_ott2951101,Psyllocamptus_quinquiespinosus_ott2951102,Psyllocamptus_longisetosus_ott2951119,Psyllocamptus_triarticulatus_ott2951120,Psyllocamptus_eridani_ott2951155,Psyllocamptus_gelatinosus_ott2951160,Psyllocamptus_propinquus_ott2951225,Psyllocamptus_quinquespinosus_ott2951229,Psyllocamptus_carolinensis_ott2951300,Psyllocamptus_monachus_ott2951315,Psyllocamptus_bermudae_ott2951317,Psyllocamptus_sinaloensis_ott2951378,Psyllocamptus_minutus_ott2951389,Psyllocamptus_quadrispinosus_ott2951390,Psyllocamptus_fuegiensis_ott2951421)Psyllocamptus_ott2951037,(Pseudameira_gracilis_ott2951039,Pseudameira_breviseta_ott2951041,Pseudameira_reflexa_ott2951051,Pseudameira_brevifurca_ott2951058,Pseudameira_furcata_ott2951059,Pseudameira_perplexa_ott2951065,Pseudameira_minutissima_ott2951066,Pseudameira_kunzi_ott2951153,Pseudameira_signyensis_ott2951154,Pseudameira_antennulata_ott2951157,Pseudameira_trisetosa_ott2951159,Pseudameira_limicola_ott2951231,Pseudameira_birulai_ott2951304,Pseudameira_reducta_ott2951305,Pseudameira_crassicornis_ott2951306,Pseudameira_mago_ott5520923)Pseudameira_ott2951040,(Gordanitocrella_trajani_ott2951042)Gordanitocrella_ott2951043,(Nitocrellopsis_elegans_ott2951047,Nitocrellopsis_petkovskii_ott2951121,Nitocrellopsis_intermedia_ott2951139,Nitocrellopsis_ioneli_ott2951199,Nitocrellopsis_hellenica_ott2951201,Nitocrellopsis_ahaggarensis_ott2951205,Nitocrellopsis_texana_ott2951285,Nitocrellopsis_rouchi_ott2951302,Nitocrellopsis_hippocratis_ott2951345,Nitocrellopsis_operculata_ott2951381,Nitocrellopsis_pinderi_ott2951383,Nitocrellopsis_halsei_ott2951384)Nitocrellopsis_ott2951122,(Malacopsyllus_fragilis_ott2951052,Malacopsyllus_hirsutus_ott2951124,Malacopsyllus_hades_ott2951197,Malacopsyllus_sp._DZMB632_ott7114823)Malacopsyllus_ott2951053,(Proameira_psammophila_ott2951060,Proameira_echinipes_ott2951206,Proameira_simplex_ott2951207,Proameira_signata_ott2951208,Proameira_dubia_ott2951209,Proameira_phaedra_ott2951210,Proameira_arenicola_ott2951211,Proameira_hiddensoensis_ott2951323,Proameira_thetiensis_ott2951424)Proameira_ott2951061,(Praeleptomesochra_similis_ott2951062,Praeleptomesochra_phreatica_ott2951357,Praeleptomesochra_africana_ott7114840,Praeleptomesochra_pygmaea_ott7114841,'Praeleptomesochra sp. n. SR-2019 ott7694161')Praeleptomesochra_ott2951063,(Stenocopia_limicola_ott2951067,Stenocopia_longiseta_ott2951071,Stenocopia_spinosa_ott2951074,Stenocopia_antarctica_ott2951075,Stenocopia_reducta_ott2951105,Stenocopia_sarsi_ott2951273,Stenocopia_setosa_ott2951370)Stenocopia_ott2951068,(Leptomesochra_attenuata_ott2951072,Leptomesochra_elongata_ott2951099,Leptomesochra_reducta_ott2951110,Leptomesochra_nasuta_ott2951140,Leptomesochra_theodoridis_ott2951147,Leptomesochra_africana_ott2951161,Leptomesochra_tenuicornis_ott2951162,Leptomesochra_diazi_ott2951166,Leptomesochra_nichollsi_ott2951167,Leptomesochra_boguensis_ott2951194,Leptomesochra_hirsuta_ott2951213,Leptomesochra_eulitoralis_ott2951311,Leptomesochra_pygmaea_ott2951312,Leptomesochra_noodti_ott2951379,Leptomesochra_infima_ott2951380,Leptomesochra_eremensis_ott2951399)Leptomesochra_ott2951073,(Ameiropsis_angulifera_ott2951078,Ameiropsis_brevicornis_ott2951080,Ameiropsis_minor_ott2951114,Ameiropsis_mixta_ott2951138,Ameiropsis_robinsoni_ott2951267,Ameiropsis_martinis_ott2951275,Ameiropsis_australis_ott2951307,Ameiropsis_longicornis_ott2951308,Ameiropsis_nobilis_ott2951310,Ameiropsis_reducta_ott2951377)Ameiropsis_ott2951079,(Megastygonitocrella_colchica_ott2951084,Megastygonitocrella_ljovuschkini_ott2951195,Megastygonitocrella_kryptos_ott2951237,Megastygonitocrella_dec_ott2951256,Megastygonitocrella_unispinosa_ott2951397,Megastygonitocrella_karamani_ott2951401,Megastygonitocrella_trispinosa_ott2951407,Megastygonitocrella_pagusregalis_ott2951408,Megastygonitocrella_petkovskii_ott2951418,Megastygonitocrella_bispinosa_ott2951422,Megastygonitocrella_ecowisei_ott2951423,Megastygonitocrella_embe_ott6189704)Megastygonitocrella_ott2951085,(Ameiropsyllus_ariana_ott2951086,Ameiropsyllus_monardi_ott2951093)Ameiropsyllus_ott2951094,(Hirtaleptomesochra_bispinosa_ott2951089)Hirtaleptomesochra_ott2951090,(Filexilia_azorica_ott2951106,Filexilia_longifurca_ott2951133,Filexilia_marinovi_ott2951134,Filexilia_pestae_ott2951135,Filexilia_attenuata_ott2951136,Filexilia_gravellicola_ott2951137,Filexilia_brevipes_ott2951297,Filexilia_intermedia_ott2951298,Filexilia_trisetosa_ott2951382,'Filexilia sp. n. SR-2019 ott7114818','Filexilia sp. n. aff. brevipes SR-2019 ott7114819')Filexilia_ott2951107,(Reidnitocrella_djirgalanica_ott2951116,Reidnitocrella_borutzkyi_ott2951214,Reidnitocrella_pseudotianschanica_ott2951276)Reidnitocrella_ott2951117,(Leptameira_confluens_ott2951163,Leptameira_macintoshi_ott2951358)Leptameira_ott2951165,(Lucionitocrella_yalleenensis_ott2951174)Lucionitocrella_ott2951175,(Kimberleynitocrella_billhumphreysi_ott2951218)Kimberleynitocrella_ott2951212,(Biameiropsis_abbreviata_ott2951221,Biameiropsis_barrowensis_ott2951356)Biameiropsis_ott2951353,(Pseudoleptomesochrella_bisetosa_ott2951250,Pseudoleptomesochrella_halophila_ott2951289,Pseudoleptomesochrella_marina_ott2951292,Pseudoleptomesochrella_pontica_ott2951296,Pseudoleptomesochrella_incerta_ott2951415,Pseudoleptomesochrella_venezolana_ott2951425)Pseudoleptomesochrella_ott2951251,(Parevansula_elongatus_ott2951258,Parevansula_elegans_ott2951265,Parevansula_secunda_ott2951299,Parevansula_wellsi_ott2951301,Parevansula_reductiforma_ott2951316,Parevansula_mediterranea_ott2951395,Parevansula_vermiformis_ott2951398)Parevansula_ott2951259,(Stygonitocrella_guadalfensis_ott2951270,Stygonitocrella_montana_ott2951271,Stygonitocrella_sequoyahi_ott2951400)Stygonitocrella_ott2951230,(Limameira_mediterranea_ott2951278)Limameira_ott2951115,(Psammonitocrella_boultoni_ott2951294,Psammonitocrella_longifurcata_ott2951339)Psammonitocrella_ott2951295,(Haifameira_archibenthoica_ott2951322,Haifameira_pori_ott2951330)Haifameira_ott2951321,(Abnitocrella_eberhardi_ott2951331,Abnitocrella_halsei_ott2951333,Abnitocrella_newmanensis_ott2951334)Abnitocrella_ott2951332,(Novanitocrella_aboriginesi_ott2951336,Novanitocrella_aestuarina_ott7114836)Novanitocrella_ott2951324,(Archinitocrella_newmanensis_ott2951354)Archinitocrella_ott2951349,(Anoplosomella_stryx_ott2951368,Anoplosomella_sordida_ott2951372)Anoplosomella_ott2951369,(Pseudoleptomesochra_typica_ott2951434,Pseudoleptomesochra_mannada_ott7694167)Pseudoleptomesochra_ott2951376,(Glabrameira_bengalensis_ott4678221)Glabrameira_ott4678220,(Inermipes_humphreysi_ott4678225)Inermipes_ott4678224,(Paranitocrella_bastiani_ott4678227)Paranitocrella_ott4678226,(Pseudoameiropsis_argentinus_ott4678229,Pseudoameiropsis_suphankaraytugi_ott7694166)Pseudoameiropsis_ott4678228,(Antistygonitocrella_pardalotos_ott6189700)Antistygonitocrella_ott6189699,'Ameiridae sp. SR-2019 ott7114817',(Neonitocrella_insularis_ott7114825)Neonitocrella_ott4678222,(Stenocopiinae_sp._DZMB560_ott7114845)Stenocopiinae_ott5756313)mrcaott586977ott1011608)mrcaott535409ott586977)mrcaott14254ott535409,((('Alteuthellopsis sp. New Caledonia-RJH-2007 ott485317',Alteuthellopsis_corallina_ott2952012,Alteuthellopsis_oblivia_ott2952018)Alteuthellopsis_ott485316,('Peltidium sp. New Caledonia-RJH-2007 ott586973',Peltidium_triarticulatum_ott2951993,Peltidium_conophorum_ott2951994,Peltidium_proximus_ott2951995,Peltidium_forcipatum_ott2951996,Peltidium_depressum_ott2951997,Peltidium_hawaiiense_ott2952000,Peltidium_quinquesetosum_ott2952001,Peltidium_rosei_ott2952002,Peltidium_sculptum_ott2952004,Peltidium_armatum_ott2952005,Peltidium_interruptum_ott2952007,Peltidium_novaezealandiae_ott2952008,Peltidium_rubrum_ott2952014,Peltidium_gracilioides_ott2952021,Peltidium_speciosum_ott2952026,Peltidium_sacesphorum_ott2952027,Peltidium_exiguun_ott2952028,Peltidium_defreitasi_ott2952029,Peltidium_graciloides_ott2952030,Peltidium_falcatum_ott2952033,Peltidium_laudatum_ott2952035,Peltidium_angulatum_ott2952036,Peltidium_ovale_ott2952038,Peltidium_fenestratum_ott2952043,Peltidium_cinereum_ott2952048,Peltidium_monardi_ott2952050,Peltidium_aurivillii_ott2952051,Peltidium_gracile_ott2952054,Peltidium_perplexum_ott2952056,Peltidium_robustum_ott2952057,Peltidium_lerneri_ott2952058,Peltidium_purpureum_ott2952061,Peltidium_minutum_ott2952062,Peltidium_nichollsi_ott2952063,Peltidium_quadrangulum_ott2952065,Peltidium_proximum_ott2952070,Peltidium_maldivianum_ott2952072,Peltidium_exiguum_ott2952073,Peltidium_intermedium_ott2952076,Peltidium_leptophyllum_ott2952079,Peltidium_incertum_ott2952080,Peltidium_elegans_ott2952081,Peltidium_serratum_ott2952082,Peltidium_folii_ott2952083,Peltidium_perturbatum_ott2952084,Peltidium_simplex_ott2952085,Peltidium_conspicuum_ott2952086,Peltidium_antillensis_ott5791705,Peltidium_byungwooi_ott5791706,Peltidium_nayarit_ott5791707,Peltidium_camilae_ott7694357)Peltidium_ott586972,(Alteutha_depressa_ott2947923,Alteutha_dubia_ott2951990,Alteutha_armata_ott2951992,Alteutha_polarsternae_ott2951998,Alteutha_typica_ott2951999,Alteutha_aberrans_ott2952009,Alteutha_rara_ott2952010,Alteutha_trisetosa_ott2952011,Alteutha_novaezealandiae_ott2952022,Alteutha_oblonga_ott2952023,Alteutha_roeae_ott2952024,Alteutha_interrupta_ott2952025,Alteutha_sewelli_ott2952034,Alteutha_messinensis_ott2952037,Alteutha_ovalis_ott2952041,Alteutha_spinicauda_ott2952046,Alteutha_signata_ott2952047,Alteutha_langi_ott2952052,Alteutha_potter_ott2952055,Alteutha_crenulata_ott2952059,Alteutha_nana_ott2952060,Alteutha_sarsi_ott2952064,Alteutha_litoralis_ott2952067,Alteutha_alsagopu_ott5791710)Alteutha_ott2951991,(Eupelte_beckleyae_ott2952013,Eupelte_tristanensis_ott2952015,Eupelte_bicornis_ott2952019,Eupelte_typica_ott2952020,Eupelte_gracilis_ott2952031,Eupelte_villosa_ott2952032,Eupelte_simile_ott2952049,Eupelte_setacauda_ott2952053,Eupelte_oblonga_ott2952068,Eupelte_aurulenta_ott2952069,Eupelte_minuta_ott2952071,Eupelte_hexaseta_ott2952074,Eupelte_purpurocincta_ott2952075,Eupelte_regalis_ott2952077,Eupelte_acutispinis_ott2952078,Eupelte_sp._NVS20_ott5791708,Eupelte_cubensis_ott5791709)Eupelte_ott2952003,(Alteuthoides_affinis_ott2952016,Alteuthoides_kootare_ott2952045)Alteuthoides_ott2952017,(Neopeltopsis_althorpensis_ott2952039,Neopeltopsis_hicksi_ott2952042,Neopeltopsis_pectinipes_ott2952044)Neopeltopsis_ott2952040,(Goniopsyllus_rostratus_ott2953963,Goniopsyllus_clausi_ott5092711,Goniopsyllus_tenuis_ott5092712,Goniopsyllus_brasiliensis_ott5092713,Goniopsyllus_dokdoensis_ott5092714)Goniopsyllus_ott5092709,(Eupeltidium_glabrum_ott4677801)Eupeltidium_ott4677800,(Parapeltidium_johnstoni_ott4677803,Parapeltidium_serratum_ott4677804,Parapeltidium_cristatum_ott4677805,Parapeltidium_nichollsi_ott4677806,Parapeltidium_dubium_ott4677807)Parapeltidium_ott4677802,(Alteuthella_spinicauda_ott4677809,Alteuthella_pygmaea_ott4677810,Alteuthella_pellucida_ott4677811)Alteuthella_ott4677808)Peltidiidae_ott86487,((Parategastes_herteli_ott2952087,Parategastes_longimana_ott2952092,Parategastes_conexus_ott2952142,Parategastes_coetzeei_ott2952144,Parategastes_similis_ott2952150,Parategastes_sphaericus_ott2952152,Parategastes_caprinus_ott2952158,Parategastes_haphe_ott2952164,Parategastes_chalmersi_ott2952169,Parategastes_pholpunthini_ott6190038)Parategastes_ott2952088,(Syngastes_serratus_ott2952089,Syngastes_imthurni_ott2952100,Syngastes_chalmersi_ott2952101,Syngastes_subgibbus_ott2952102,Syngastes_spinifer_ott2952103,Syngastes_parilis_ott2952104,Syngastes_kunzi_ott2952106,Syngastes_twynami_ott2952122,Syngastes_foveatus_ott2952123,Syngastes_australiensis_ott2952124,Syngastes_clausii_ott2952126,Syngastes_langi_ott2952127,Syngastes_cornalinus_ott2952129,Syngastes_dentipes_ott2952139,Syngastes_glomeratus_ott2952141,Syngastes_macrognathus_ott2952143,Syngastes_indicus_ott2952145,Syngastes_tanzaniae_ott2952147,Syngastes_porellus_ott2952149,Syngastes_gibbosus_ott2952157,Syngastes_gibbus_ott2952159,Syngastes_craterifer_ott2952160,Syngastes_donnani_ott2952165,Syngastes_pietschmanni_ott2952166,Syngastes_latus_ott2952167,Syngastes_gregoryi_ott2952170,Syngastes_multicavus_ott7115156,Syngastes_pseudofoveatus_ott7115157,Syngastes_sinensis_ott7694378)Syngastes_ott2952090,(Tegastes_intermedius_ott2952091,Tegastes_tenuis_ott2952093,Tegastes_satyrus_ott2952094,Tegastes_flavidus_ott2952095,Tegastes_pulcher_ott2952096,Tegastes_gemmeus_ott2952097,Tegastes_edmondsoni_ott2952098,Tegastes_calcaratus_ott2952099,Tegastes_grandimanus_ott2952105,Tegastes_nanus_ott2952108,Tegastes_neapolitanus_ott2952109,Tegastes_cnidicus_ott2952110,Tegastes_brasiliensis_ott2952111,Tegastes_andrewi_ott2952112,Tegastes_knoepffleri_ott2952113,Tegastes_harpactoides_ott2952114,Tegastes_foliatus_ott2952115,Tegastes_donnani_ott2952116,Tegastes_frigidus_ott2952117,Tegastes_minutus_ott2952118,Tegastes_singularisaetus_ott2952119,Tegastes_elenae_ott2952120,Tegastes_twynami_ott2952121,Tegastes_seurati_ott2952130,Tegastes_coriaceus_ott2952131,Tegastes_dalmatinus_ott2952132,Tegastes_nigrans_ott2952135,Tegastes_porosus_ott2952136,Tegastes_acroporanus_ott2952137,Tegastes_paulipes_ott2952138,Tegastes_pygmaeus_ott2952140,Tegastes_clausi_ott2952146,Tegastes_perforatus_ott2952148,Tegastes_georgei_ott2952151,Tegastes_falcatus_ott2952154,Tegastes_longimanus_ott2952156,Tegastes_fernandici_ott2952161,Tegastes_areolatus_ott2952162,Tegastes_simplex_ott2952163,Tegastes_riedli_ott2952168,Tegastes_imthurni_ott2952171,Tegastes_okinawaensis_ott5092672,Tegastes_harpacticoides_ott6190039)Tegastes_ott14262,(Smacigastes_methanophilus_ott2952133,Smacigastes_micheli_ott2952153,Smacigastes_barti_ott2952155)Smacigastes_ott2952134,(Feregastes_wellensi_ott4677714)Feregastes_ott4677713,(Arawella_alexandri_ott4677716)Arawella_ott4677715,(Aglaogastes_cnidicus_ott7115155)Aglaogastes_ott7115154)Tegastidae_ott14270)mrcaott485317ott2952087)mrcaott14254ott485317,(((Typhlamphiascus_typhlops_ott14257,Typhlamphiascus_gracilicaudatus_ott2950794,Typhlamphiascus_longifurcatus_ott2950796,Typhlamphiascus_gracilis_ott2950797,Typhlamphiascus_pectinifer_ott2950798,Typhlamphiascus_bouligandi_ott2950799,Typhlamphiascus_confusus_ott2950800,Typhlamphiascus_unisetosus_ott2950801,Typhlamphiascus_higginsi_ott2950802,Typhlamphiascus_typhloides_ott2950803,Typhlamphiascus_lutincola_ott2950804,Typhlamphiascus_ovale_ott2950806,Typhlamphiascus_drachi_ott2950807,Typhlamphiascus_blanchardi_ott2950808,Typhlamphiascus_accraensis_ott2950809,Typhlamphiascus_brevicornis_ott2950810,Typhlamphiascus_latifurca_ott2950811,Typhlamphiascus_lamellifera_ott7694336,Typhlamphiascus_tuerkayi_ott7694337)Typhlamphiascus_ott14259,(Paramphiascella_fulvofasciata_ott879905,Paramphiascella_pacifica_ott2950812,Paramphiascella_xiphophora_ott2950813,Paramphiascella_robinsoni_ott2950814,Paramphiascella_choi_ott2950815,Paramphiascella_ferrarii_ott2950816,Paramphiascella_intermedia_ott2950817,Paramphiascella_bodini_ott2950818,Paramphiascella_brucei_ott2950819,Paramphiascella_hispida_ott2950820,Paramphiascella_sirbonica_ott2950821,Paramphiascella_commensalis_ott2950822,Paramphiascella_roberti_ott2950823,Paramphiascella_faurei_ott2950824,Paramphiascella_coulli_ott2950825,Paramphiascella_austroatlantica_ott2950826,Paramphiascella_calcarifer_ott2950827,Paramphiascella_dahmsi_ott2950828,Paramphiascella_curtiseta_ott2950829,Paramphiascella_hyperborea_ott2950830,Paramphiascella_invaginata_ott2950831,Paramphiascella_aquaedulcis_ott2950832,Paramphiascella_delamarei_ott2950833,Paramphiascella_langi_ott2950834,Paramphiascella_bulbifer_ott2950835,Paramphiascella_mediterranea_ott2950837,Paramphiascella_vararensis_ott2950838)Paramphiascella_ott879894)mrcaott14257ott879905,(('Stenhelia sp. Greenland-RJH-2007 ott14263',Stenhelia_dentipes_ott2950805,Stenhelia_pubescens_ott2954023,Stenhelia_neglecta_ott2954060,Stenhelia_brevicornis_ott2954282,Stenhelia_meeki_ott2954294,Stenhelia_longicornis_ott2954295,Stenhelia_krishnensis_ott2954350,Stenhelia_hyperborea_ott2954364,Stenhelia_dispar_ott2954365,Stenhelia_glacialis_ott2954376,Stenhelia_confusa_ott2954459,Stenhelia_irrasa_ott2954461,Stenhelia_similis_ott2954465,Stenhelia_longirostris_ott2954577,Stenhelia_taiae_ott2954652,Stenhelia_sheni_ott2954687,Stenhelia_hirsuta_ott2954886,Stenhelia_limicola_ott2955028,Stenhelia_gibba_ott2955042,Stenhelia_simulans_ott2955046,Stenhelia_curviseta_ott2955049,Stenhelia_proxima_ott2955181,Stenhelia_peniculata_ott2955184,Stenhelia_bifida_ott2955185,Stenhelia_divergens_ott2955215,Stenhelia_erythraea_ott2955246,Stenhelia_environmental_sample_ott7115076,Stenhelia_robusta_ott7694334)Stenhelia_ott586970,(Miracia_efferata_ott429741)Miracia_ott429742)mrcaott14263ott429741,(Schizopera_emphysema_ott219688,Schizopera_kronosi_ott219690,Schizopera_leptafurca_ott219692,Schizopera_uranusi_ott219694,(Schizopera_analspinulosa_linel_ott794372)Schizopera_analspinulosa_ott794374,Schizopera_akolos_ott794375,Schizopera_akation_ott794377,'Schizopera cf. uranusi 2 SJBC-2012 ott824904',Schizopera_cicolanii_ott2953872,Schizopera_petkovski_ott2953875,Schizopera_chiloensis_ott2953876,Schizopera_weelumurra_ott2953880,Schizopera_setulosa_ott2953884,Schizopera_soyeri_ott2953912,Schizopera_arenicola_ott2953915,Schizopera_californica_ott2953972,Schizopera_varnensis_ott2953980,Schizopera_compacta_ott2953981,Schizopera_akatovae_ott2953982,Schizopera_scalaris_ott2953989,Schizopera_borutzkyi_ott2953990,Schizopera_nichollsi_ott2953992,Schizopera_tobae_ott2953996,Schizopera_variseta_ott2953998,Schizopera_pseudojugurtha_ott2954039,Schizopera_uramurdahi_ott2954136,Schizopera_osana_ott2954144,Schizopera_spinifer_ott2954145,Schizopera_lindae_ott2954159,Schizopera_crassispinata_ott2954160,Schizopera_oldcuei_ott2954167,Schizopera_lagrecai_ott2954168,Schizopera_issykkulica_ott2954169,Schizopera_aegyptica_ott2954170,Schizopera_sclaris_ott2954171,Schizopera_arconae_ott2954172,Schizopera_marlieri_ott2954173,Schizopera_depotspringsi_ott2954174,Schizopera_roberiverensis_ott2954175,Schizopera_indica_ott2954370,Schizopera_syltensis_ott2954381,Schizopera_dimentmani_ott2954382,Schizopera_rybnikovi_ott2954383,Schizopera_langi_ott2954507,Schizopera_rotundipes_ott2954508,Schizopera_hawaiiensis_ott2954509,Schizopera_parvula_ott2954510,Schizopera_chaetosa_ott2954511,Schizopera_giselae_ott2954512,Schizopera_baltica_ott2954513,Schizopera_taricheana_ott2954514,Schizopera_knabeni_ott2954515,Schizopera_grimalschii_ott2954516,Schizopera_costaricana_ott2954517,Schizopera_longifurcata_ott2954518,Schizopera_pori_ott2954519,Schizopera_nicoyana_ott2954520,Schizopera_elatensis_ott2954522,Schizopera_neglecta_ott2954619,Schizopera_triacantha_ott2954620,Schizoperopsis_gauldi_ott2954621,Schizopera_aralensis_ott2954622,Schizopera_stephanidesi_ott2954623,Schizopera_brusinae_ott2954625,Schizopera_clandestina_ott2954626,Schizopera_monardi_ott2954627,Schizopera_minuta_ott2954761,Schizopera_consimilis_ott2954762,Schizopera_anomala_ott2954763,Schizopera_longicauda_ott2954765,Schizopera_noodti_ott2954766,Schizopera_haitiana_ott2954767,Schizopera_bozici_ott2954768,Schizopera_pontica_ott2954769,Schizopera_reducta_ott2954860,Schizopera_gliglici_ott2954863,Schizopera_inornata_ott2954952,Schizopera_jundeei_ott2954988,Schizopera_subterranea_ott2955008,Schizopera_ungulata_ott2955032,Schizopera_meridionalis_ott2955034,Schizopera_paradoxa_ott2955043,Schizopera_kunzi_ott2955048,Schizopera_gligici_ott2955122,Schizopera_lacusamari_ott2955123,Schizopera_validior_ott2955124,Schizopera_nana_ott2955125,Schizopera_carolinensis_ott2955128,Schizopera_pratensis_ott2955202,Schizopera_vicina_ott2955203,Schizopera_fimbriata_ott2955204,Schizopera_minuticornis_ott2955205,Schizopera_spinulosa_ott2955206,Schizopera_bradyi_ott2955207,Schizopera_inopinata_ott2955208,Schizopera_ornata_ott2955209,Schizopera_longirostris_ott2955210,Schizopera_austindownsi_ott2955228,Schizopera_evelynae_ott5791738,Schizopera_abei_ott5931573,Schizopera_karanovici_ott6189986,Schizopera_samchunensis_ott6189987,Schizopera_daejinensis_ott7694329,Schizopera_gangneungensis_ott7694330,Schizopera_sindoensis_ott7694331,Schizopera_yeonghaensis_ott7694332)Schizopera_ott794379,('Diosaccus sp. New Caledonia-RJH-2007 ott535405',Diosaccus_spinceus_ott2954076,Diosaccus_monardi_ott2954078,Diosaccus_dentatus_ott2954079,Diosaccus_spinatus_ott2954608,Diosaccus_truncatus_ott2954609,Diosaccus_sordidus_ott2954630,Diosaccus_longirostris_ott2954631,Diosaccus_borborocoetus_ott2954636,Diosaccus_rebus_ott2954637,Diosaccus_ruber_ott2954640,Diosaccus_propinquus_ott2954645,Diosaccus_rebeus_ott2954689,Diosaccus_borborocetus_ott2954690,Diosaccus_tenuicornis_ott2954693,Diosaccus_ezoensis_ott2954695,Diosaccus_valens_ott2954697,Diosaccus_hamiltoni_ott2954699,Diosaccus_robustus_ott2954701,Diosaccus_abyssi_ott2954735)Diosaccus_ott535408,(Amphiascus_tenuiremis_ott595191,Amphiascus_exiguus_ott2950691,Amphiascus_southgeorgiensis_ott2950692,Amphiascus_hyperboreus_ott2950693,Amphiascus_longicornis_ott2950694,Amphiascus_polapinquus_ott2950695,Amphiascus_pestai_ott2950696,Amphiascus_giesbrechti_ott2950697,Amphiascus_catharinae_ott2950698,Amphiascus_langi_ott2950700,Amphiascus_mucronatus_ott2950702,Amphiascus_sexsetatus_ott2950703,Amphiascus_ceylonicus_ott2950704,Amphiascus_similis_ott2950705,Amphiascus_commensalis_ott2950706,Amphiascus_latilobus_ott2950708,Amphiascus_ctenophorus_ott2950711,Amphiascus_linearis_ott2950712,Amphiascus_ekmani_ott2950714,Amphiascus_elegans_ott2950716,Amphiascus_perplexus_ott2950717,Amphiascus_sahelensis_ott2950720,Amphiascus_maldivensis_ott2950725,Amphiascus_lagenirostris_ott2950726,Amphiascus_nasutus_ott2950728,Amphiascus_nicobaricus_ott2950729,Amphiascus_ignotus_ott2950730,Amphiascus_hispidus_ott2950731,Amphiascus_junodi_ott2950733,Amphiascus_inermis_ott2950734,Amphiascus_pyroiedes_ott2950735,Amphiascus_productus_ott2950737,Amphiascus_propinqvus_ott2950740,Amphiascus_affinis_ott2950744,Amphiascus_angolensis_ott2950748,Amphiascus_debiloides_ott2950753,Amphiascus_hanseni_ott2950755,Amphiascus_thalestroides_ott2950756,Amphiascus_dubius_ott2950758,Amphiascus_salammboi_ott2950759,Amphiascus_coralicola_ott2950761,Amphiascus_imperator_ott2950762,Amphiascus_fucicolus_ott2950764,Amphiascus_speciosus_ott2950765,Amphiascus_longirostris_ott2950766,Amphiascus_tenax_ott2950767,Amphiascus_soyeri_ott2950768,Amphiascus_cinctus_ott2950769,Amphiascus_glacialis_ott2950770,Amphiascus_robinsonii_ott2950771,Amphiascus_spinifer_ott2950772,Amphiascus_lagunaris_ott2950773,Amphiascus_invaginatus_ott2950774,Amphiascus_brevicornis_ott2950776,Amphiascus_obscurus_ott2950777,Amphiascus_parvulus_ott2950778,Amphiascus_tenuiculus_ott2950779,Amphiascus_erythraeus_ott2950783,Amphiascus_roberti_ott2950784,Amphiascus_havelocki_ott2950785,Amphiascus_triarticulatus_ott2953847,Amphiascus_paromolae_ott2954604,Amphiascus_waihonu_ott2954942,Amphiascus_pallidus_ott2955033,Amphiascus_rufescens_ott5791744,Amphiascus_brunneus_ott5791745,Amphiascus_clandestinus_ott5791746,Amphiascus_bulbiseta_ott7694320)Amphiascus_ott287730,(Macrosetella_gracilis_ott965315,Macrosetella_tenuis_ott2950786,Macrosetella_oculata_ott2950787,Macrosetella_crassicornis_ott2950788,Macrosetella_longicauda_ott2950789,Macrosetella_acicula_ott2950790,Macrosetella_messinensis_ott2950791,Macrosetella_tenuicornis_ott2950793)Macrosetella_ott965316,(Pholenota_spatulifera_ott2949998)Pholenota_ott2949999,(Sarsamphiascus_varians_ott2950701,Sarsamphiascus_demersus_ott2950707,Sarsamphiascus_caudaespinosus_ott2950709,Sarsamphiascus_longiarticulatus_ott2950710,Sarsamphiascus_undosus_ott2950715,Sarsamphiascus_propinquus_ott2950718,Sarsamphiascus_hirtus_ott2950719,Sarsamphiascus_ampullifer_ott2950722,Sarsamphiascus_lobatus_ott2950724,Sarsamphiascus_sinuatus_ott2950727,Sarsamphiascus_brevis_ott2950736,Sarsamphiascus_tenellus_ott2950738,Sarsamphiascus_elongatus_ott2950739,Sarsamphiascus_polaris_ott2950741,Sarsamphiascus_paracaudaespinosus_ott2950742,Sarsamphiascus_minutus_ott2950743,Sarsamphiascus_parvus_ott2950745,Sarsamphiascus_amblyops_ott2950746,Sarsamphiascus_graciloides_ott2950747,Sarsamphiascus_ultimus_ott2950749,Sarsamphiascus_congener_ott2950751,Sarsamphiascus_gracilis_ott2950752,Sarsamphiascus_dentiformis_ott2950754,Sarsamphiascus_gauthieri_ott2950763,Sarsamphiascus_pacificus_ott2950780,Sarsamphiascus_tainui_ott2950857,Sarsamphiascus_discrepans_ott2950864,Sarsamphiascus_angustipes_ott2950867,Sarsamphiascus_kawamurai_ott2950889,Sarsamphiascus_profundus_ott2950895)Sarsamphiascus_ott2950840,(Haloschizopera_mathoi_ott2950713,Haloschizopera_abyssi_ott2953921,Haloschizopera_apprisea_ott2954283,Haloschizopera_conspicua_ott2954301,Haloschizopera_bulbifera_ott2954302,Haloschizopera_phyllura_ott2954303,Haloschizopera_pygmaea_ott2954408,Haloschizopera_minima_ott2954413,Haloschizopera_exigua_ott2954414,Haloschizopera_clotensis_ott2954560,Haloschizopera_latisetifera_ott2954561,Haloschizopera_nuditerga_ott2954587,Haloschizopera_bathyalis_ott2954591,Haloschizopera_ruthorum_ott2954799,Haloschizopera_pontarchis_ott2954802,Haloschizopera_lionensis_ott2954823,Haloschizopera_aegyptica_ott2954929,Haloschizopera_pauciseta_ott2954946,Haloschizopera_tenuipes_ott2955068,Haloschizopera_lima_ott2955232,Haloschizopera_marmarae_ott2955242,Haloschizopera_noodti_ott2955243,'Haloschizopera cf. pygmaea SR-2019 ott7115070','Haloschizopera sp. n. 1 SR-2019 ott7115071')Haloschizopera_ott2953922,(Bulbamphiascus_imus_ott2950721,Bulbamphiascus_denticulatus_ott2950750,Bulbamphiascus_minutus_ott2953918,Bulbamphiascus_scilloniensis_ott2954158,Bulbamphiascus_cibimae_ott2954986,Bulbamphiascus_incus_ott2954989,Bulbamphiascus_spinulosus_ott2954990,Bulbamphiascus_plumosus_ott2954991,Bulbamphiascus_chappuisi_ott2955198)Bulbamphiascus_ott2953914,(Amphiascopsis_angrapequensis_ott2950757,Amphiascopsis_aegyptius_ott2950775,Amphiascopsis_hirsutus_ott2953954,Amphiascopsis_similis_ott2954139,Amphiascopsis_nicobaricus_ott2954140,Amphiascopsis_rebus_ott2954141,Amphiascopsis_australis_ott2954143,Amphiascopsis_lagunaris_ott2954147,Amphiascopsis_ceylonicus_ott2954149,Amphiascopsis_cinctus_ott2954393,Amphiascopsis_thalestroides_ott2954395,Amphiascopsis_attenuatus_ott2954439,Amphiascopsis_robustus_ott2954440,Amphiascopsis_coralicola_ott2954441,Amphiascopsis_latifolius_ott2954442,Amphiascopsis_longipes_ott2954443,Amphiascopsis_monardi_ott2954444,Amphiascopsis_hanseni_ott2954446,Amphiascopsis_hirtus_ott2954447,Amphiascopsis_phyllopus_ott2954739,Amphiascopsis_nasutus_ott2954741,Amphiascopsis_banyulensis_ott2954742,Amphiascopsis_sexsetatus_ott2954743,Amphiascopsis_havelocki_ott2954744,Amphiascopsis_imperator_ott2954745,Amphiascopsis_maldivensis_ott2954747,Amphiascopsis_tenuiculus_ott2954749,Amphiascopsis_fucicolus_ott2954750,Amphiascopsis_southgeorgiensis_ott2955100,Amphiascopsis_hamiltoni_ott2955109,Amphiascopsis_dentatus_ott2955111,Amphiascopsis_gracilis_ott2955160,Amphiascopsis_sp._FHL_1_ott7115065)Amphiascopsis_ott2954138,(Pararobertsonia_abyssi_ott2950760,Pararobertsonia_chesapeakensis_ott2954746)Pararobertsonia_ott2953899,(Robertsonia_propinqua_ott2950782,Robertsonia_pontica_ott2953935,Robertsonia_glomerata_ott2953977,Robertsonia_aculeifera_ott2954018,Robertsonia_tenuis_ott2954397,Robertsonia_hamata_ott2954399,Robertsonia_salsa_ott2954400,Robertsonia_monardi_ott2954401,Robertsonia_mourei_ott2954470,Robertsonia_normani_ott2954559,Robertsonia_adduensis_ott2954803,Robertsonia_celtica_ott2954901,Robertsonia_diademata_ott2954968,Robertsonia_angolensis_ott2954969,Robertsonia_irrasa_ott2954973,Robertsonia_robusta_ott2955079,Robertsonia_paramonardi_ott2955085,Robertsonia_barnesi_ott2955086,Robertsonia_curtisii_ott2955088,Robertsonia_flavidula_ott2955113,Teisseriella_pontica_ott6189985)Robertsonia_ott2953936,(Amonardia_normani_ott2950842,Amonardia_pelophila_ott2950844,Amonardia_magna_ott2950853,Amonardia_tristanensis_ott2950863,Amonardia_perturbata_ott2950874,Amonardia_arctica_ott2950878,Amonardia_pentasetosa_ott2950880,Amonardia_phyllopus_ott2950881,Amonardia_subnastus_ott2950882,Amonardia_similis_ott2950883,Amonardia_coreana_ott2950902,Amonardia_subnasuta_ott5520966,Amonardia_environmental_sample_ott7115060)Amonardia_ott2950841,(Goffinella_nanus_ott2950848,Goffinella_stylifera_ott2950877,Goffinella_cristata_ott2950884,Goffinella_stylifer_ott2950885)Goffinella_ott2950849,(Distioculus_minor_ott2950871)Distioculus_ott2950872,(Oculosetella_gracilis_ott2950875)Oculosetella_ott2950876,(Monardius_salammboi_ott2950886,Monardius_massiliensis_ott2950896)Monardius_ott2950887,(Pseudodiosaccus_propinquus_ott2950899)Pseudodiosaccus_ott2950897,(Paramphiascoides_vararensis_ott2950900,Paramphiascoides_mixtus_ott2950901)Paramphiascoides_ott2950879,(Diosaccopsis_rubeus_ott2953852,Diosaccopsis_amphiasculus_ott2954947)Diosaccopsis_ott2953853,(Amphiascoides_sterilis_ott2953900,Amphiascoides_proximus_ott2953901,Amphiascoides_nanoides_ott2953902,Amphiascoides_neglectus_ott2953903,Amphiascoides_dimorphus_ott2953904,Amphiascoides_bulbiseta_ott2953905,Amphiascoides_nanus_ott2953919,Amphiascoides_lancisetiger_ott2953920,Amphiascoides_ilievecensis_ott2954013,Amphiascoides_paradebilis_ott2954031,Amphiascoides_rostratus_ott2954032,Amphiascoides_walteri_ott2954034,Amphiascoides_invaginatus_ott2954035,Amphiascoides_hispidus_ott2954036,Amphiascoides_robinsoni_ott2954245,Amphiascoides_roberti_ott2954648,Amphiascoides_langi_ott2954653,Amphiascoides_golikovi_ott2954655,Amphiascoides_spinulosus_ott2954656,Amphiascoides_koltuni_ott2954657,Amphiascoides_pygmaea_ott2954790,Amphiascoides_breviarticulatus_ott2954792,Amphiascoides_speciosus_ott2954793,Amphiascoides_ctenophorus_ott2954794,Amphiascoides_ecaudatus_ott2954795,Amphiascoides_coreanus_ott2954796,Amphiascoides_intermixtus_ott2954797,Amphiascoides_brevifurca_ott2954859,Amphiascoides_commensalis_ott2954919,Amphiascoides_hyperboreus_ott2954920,Amphiascoides_dictydiophorus_ott2954921,Amphiascoides_intermedius_ott2954922,Amphiascoides_vararensis_ott2954923,Amphiascoides_linearis_ott2954924,Amphiascoides_arabicus_ott2954925,Amphiascoides_dispar_ott2954959,Amphiascoides_subdebilis_ott2954960,Amphiascoides_nichollsi_ott2954961,Amphiascoides_debilis_ott2954964,Amphiascoides_petkovskii_ott2954965,Amphiascoides_littoralis_ott2954967,Amphiascoides_atopus_ott2955233,Amphiascoides_limicola_ott5092695,Amphiascoides_environmental_sample_ott7115062)Amphiascoides_ott604715,(Pseudodiosaccopsis_rubens_ott2953916,Pseudodiosaccopsis_mesogeae_ott2953927,Pseudodiosaccopsis_brunneus_ott2955169,Pseudodiosaccopsis_rufescens_ott2955171)Pseudodiosaccopsis_ott2953917,(Parialysus_robustus_ott2953937,Parialysus_investigatoris_ott2954691,Parialysus_proximus_ott2954694)Parialysus_ott2953938,(Mesamphiascus_imus_ott2953951,Mesamphiascus_typhlops_ott2953991,Mesamphiascus_typhloides_ott2954100,Mesamphiascus_bulbifer_ott2954105,Mesamphiascus_varians_ott2954119,Mesamphiascus_blanchardi_ott2954122,Mesamphiascus_lagenirostris_ott2954123,Mesamphiascus_tenax_ott2954124,Mesamphiascus_simulans_ott2954133,Mesamphiascus_gauthieri_ott2954134,Mesamphiascus_pacificus_ott2954135,Mesamphiascus_amblyops_ott2954165,Mesamphiascus_parvus_ott2954229,Mesamphiascus_tenellus_ott2954671,Mesamphiascus_sinuatus_ott2954674,Mesamphiascus_denticulatus_ott2954789,Mesamphiascus_angustipes_ott2954800,Mesamphiascus_normani_ott2954804,Mesamphiascus_salammboi_ott2954955,Mesamphiascus_exiguus_ott2954956,Mesamphiascus_confusus_ott2954957,Mesamphiascus_propinquus_ott2954995,Mesamphiascus_erythraeus_ott2954996,Mesamphiascus_mathoi_ott2954997,Mesamphiascus_spinifer_ott2955004)Mesamphiascus_ott2953952,(Antiboreodiosaccus_crassus_ott2954000)Antiboreodiosaccus_ott2954001,(Actopsyllus_longipes_ott2954003,Actopsyllus_matthewi_ott2954448,Actopsyllus_hartmannorum_ott2954788)Actopsyllus_ott2954004,(Schizoperoides_expeditionis_ott2954005)Schizoperoides_ott2954006,(Helmutkunzia_hartmannorum_ott2954007,Helmutkunzia_variabilis_ott2954503)Helmutkunzia_ott2954002,(Melima_caulerpae_ott2954008,Melima_indica_ott2954166,Melima_ovalis_ott2954814,Melima_papuaensis_ott2954948,Melima_bisetosa_ott2954992)Melima_ott2953999,(Robertgurneya_smithi_ott2954026,Robertgurneya_ilievecensis_ott2954030,Robertgurneya_dictydiophora_ott2954059,Robertgurneya_diversa_ott2954061,Robertgurneya_brevipes_ott2954445,Robertgurneya_soyeri_ott2954466,Robertgurneya_erythraea_ott2954467,Robertgurneya_rostrata_ott2954468,Robertgurneya_dactylifer_ott2954469,Robertgurneya_erythaeus_ott2954480,Robertgurneya_arabica_ott2954481,Robertgurneya_ecaudata_ott2954482,Robertgurneya_hopkinsi_ott2954485,Robertgurneya_falklandiensis_ott2954491,Robertgurneya_spinulosa_ott2954696,Robertgurneya_oligochaeta_ott2954698,Robertgurneya_simulans_ott2954700,Robertgurneya_remanei_ott2954737,Robertgurneya_tenax_ott2954785)Robertgurneya_ott2954027,(Rhyncholagena_levantina_ott2954046,Rhyncholagena_bermudensis_ott2954659,Rhyncholagena_profundorum_ott2955055,Rhyncholagena_lagenirostris_ott2955072,Rhyncholagena_littoralis_ott2955074,Rhyncholagena_spinifer_ott2955075,Rhyncholagena_josaphatis_ott2955076,Rhyncholagena_paraspinifer_ott7694327)Rhyncholagena_ott2954047,(Protopsammotopa_wilsoni_ott2954077,Protopsammotopa_tipperi_ott2954985,Protopsammotopa_norvegica_ott2955189)Protopsammotopa_ott2954074,(Eoschizopera_marlieri_ott2954091,Eoschizopera_syltensis_ott2954093,Eoschizopera_crassipinata_ott2954094,Eoschizopera_gligici_ott2954095,Eoschizopera_reducta_ott2954096,Eoschizopera_indica_ott2954098,Eoschizopera_nicoyana_ott2954786,Eoschizopera_chiloensis_ott2954787,'Eoschizopera sp. n. aff. syltensis SR-2019 ott7115069')Eoschizopera_ott2954092,(Dactylopodamphiascopsis_latifolius_ott2954099)Dactylopodamphiascopsis_ott2954097,(Pseudostenhelia_prima_ott2954120,Pseudostenhelia_nunni_ott2954658,Pseudostenhelia_wellsi_ott2955039,Pseudostenhelia_secunda_ott2955047)Pseudostenhelia_ott2954121,(Balucopsylla_triarticulata_ott2954368,Balucopsylla_similis_ott2955126)Balucopsylla_ott2954369,(Psammotopa_trisetosa_ott2954372,Psammotopa_biarticulata_ott2954384,Psammotopa_chappuisi_ott2955012,Psammotopa_vulgaris_ott2955013,Psammotopa_polyphylla_ott2955019,Psammotopa_phyllosetosa_ott2955020,'Psammotopa sp. n. SR-2019 ott7694325')Psammotopa_ott2954373,(Metamphiascopsis_banyulensis_ott2954390,Metamphiascopsis_nicobaricus_ott2954391,Metamphiascopsis_monardi_ott2954392)Metamphiascopsis_ott2953955,(Delavalia_coineauae_ott2954528,Delavalia_latisetosa_ott2954530,Delavalia_mastigochaeta_ott2954531,Delavalia_cornuta_ott2954539,Delavalia_normani_ott2954598,Delavalia_diegensis_ott2954615,Delavalia_hanstroemi_ott2954618,Delavalia_bocqueti_ott2954841,Delavalia_madrasensis_ott2954844,Delavalia_arenicola_ott2954846,Delavalia_bermudensis_ott2954852,Delavalia_magnacaudata_ott2954854,Delavalia_truncatipes_ott2954855,Delavalia_oblonga_ott2954858,Delavalia_elisabethae_ott2954935,Delavalia_polluta_ott2955035,Delavalia_longifurca_ott2955036,Delavalia_inopinata_ott2955037,Delavalia_unisetosa_ott2955038,Delavalia_incerta_ott2955040,Delavalia_nuwukensis_ott2955044,Delavalia_bifidia_ott2955045,Delavalia_ornamentalia_ott2955050,Delavalia_confluens_ott2955168,Delavalia_latipes_ott2955183,Delavalia_minuta_ott2955186,Delavalia_arctica_ott2955187,Delavalia_longipilosa_ott2955188,Delavalia_palustris_ott2955216,Delavalia_giesbrechti_ott2955217,Delavalia_reflexa_ott2955218,Delavalia_tethysensis_ott2955220,Delavalia_longicaudata_ott2955221,Delavalia_mixta_ott4678131,Delavalia_andamanica_ott4678133,Delavalia_acutirostris_ott4678139,Delavalia_latioperculata_ott4678140,Delavalia_hirtipes_ott4678142,Delavalia_schminkei_ott4678144,Delavalia_intermedia_ott4678146,Delavalia_paraclavus_ott4678150,Delavalia_pygmaea_ott4678153,Delavalia_islandica_ott4678154,Delavalia_noodti_ott4678155,Delavalia_lima_ott4678157,Delavalia_breviseta_ott4678158,Delavalia_gundulae_ott4678161,Delavalia_stephensoni_ott4678169,Delavalia_clavus_ott4678170,Delavalia_fustiger_ott4678176,Delavalia_adriatica_ott4678178,Delavalia_saharae_ott4678180,Delavalia_valens_ott4678183)Delavalia_ott4678129,(Cladorostrata_longipoda_ott2954554,Cladorostrata_brevipoda_ott2954558)Cladorostrata_ott2954555,(Beatricella_aemula_ott2954843)Beatricella_ott4678127,(Ialysus_rufus_ott2954881)Ialysus_ott2954692,(Pseudamphiascopsis_herdmani_ott2954892,Pseudamphiascopsis_attenuatus_ott2955167,Pseudamphiascopsis_ismaelensis_ott2955211)Pseudamphiascopsis_ott2954893,(Anisostenhelia_asetosa_ott2955191)Anisostenhelia_ott4678187,(Miscegenus_heretaunga_ott2955244)Miscegenus_ott2955234,(Itostenhelia_golikovi_ott4678159,Itostenhelia_polyhymnia_ott5781610)Itostenhelia_ott5756330,(Wellstenhelia_qingdaoensis_ott4678184,Wellstenhelia_calliope_ott5781601,Wellstenhelia_clio_ott5781602,Wellstenhelia_erato_ott5781603,Wellstenhelia_euterpe_ott5781604,Wellstenhelia_melpomene_ott5781605)Wellstenhelia_ott5756328,(Muohuysia_xylophila_ott4678186)Muohuysia_ott4678185,(Onychostenhelia_falcifera_ott4678190,Onychostenhelia_bispinosa_ott4678191)Onychostenhelia_ott4678189,(Neomiscegenus_indicus_ott4678193)Neomiscegenus_ott4678192,(Tydemanella_typica_ott4678196)Tydemanella_ott4678194,(Willenstenhelia_thalia_ott5781606,Willenstenhelia_urania_ott5781607,Willenstenhelia_terpsichore_ott5781608,Willenstenhelia_mirabilipes_ott7694338)Willenstenhelia_ott5756329,Miraciidae_sp._DZMB310_ott7115072)Miraciidae_ott604714)mrcaott14254ott14257,((Cletocamptus_deitersi_ott41175,Cletocamptus_helobius_ott41178,Cletocamptus_albuquerquensis_ott2949597,Cletocamptus_sinaloensis_ott2949600,Cletocamptus_stimpsoni_ott2949602,Cletocamptus_deborahdexterae_ott2949603,Cletocamptus_spinulosus_ott2949606,Cletocamptus_assimilis_ott2949608,Cletocamptus_retrogressus_ott2949609,Cletocamptus_trichotus_ott2949611,Cletocamptus_gravihiatus_ott2949612,Cletocamptus_tertius_ott2949613,Cletocamptus_affinis_ott2949614,Cletocamptus_feei_ott2949615,Cletocamptus_kummleri_ott2949617,Cletocamptus_schmidti_ott2949618,Cletocamptus_levis_ott2949619,Cletocamptus_nudus_ott2949621,Cletocamptus_cecsurirensis_ott2949623,Cletocamptus_fourchensis_ott2949625,Cletocamptus_servus_ott2949626,Cletocamptus_merbokensis_ott2949628,Cletocamptus_pilosus_ott2949629,Cletocamptus_goenchim_ott6189745,Cletocamptus_gomezi_ott6189746,Cletocamptus_koreanus_ott6189747,Cletocamptus_mongolicus_ott6189748,Cletocamptus_samariensis_ott6189749,Cletocamptus_chappuisi_ott7114921,Cletocamptus_dominicanus_ott7114922,Cletocamptus_tainoi_ott7114924,Cletocamptus_andrei_ott7694240,Cletocamptus_merboki_ott7694241)Cletocamptus_ott41176,(Enhydrosoma_illgi_ott2949631,Enhydrosoma_lacunae_ott2949635,Enhydrosoma_micrurum_ott2949638,Enhydrosoma_woodini_ott2949646,Enhydrosoma_minimum_ott2949647,Enhydrosoma_solitarium_ott2949653,Enhydrosoma_kuehnemanni_ott2949654,Enhydrosoma_cananeiae_ott2949666,Enhydrosoma_longum_ott2949670,Enhydrosoma_vervoorti_ott2949676,Enhydrosoma_pontica_ott2949681,Enhydrosoma_curticauda_ott2949682,Enhydrosoma_longicaudata_ott2949685,Enhydrosoma_caeni_ott2949687,Enhydrosoma_tunisensis_ott2949689,Enhydrosoma_rosae_ott2949690,Enhydrosoma_gracile_ott2949692,Enhydrosoma_gerlachi_ott2949696,Enhydrosoma_variabile_ott2949704,Enhydrosoma_setiensis_ott2949709,Enhydrosoma_propinquum_ott2949713,Enhydrosoma_wellsi_ott2949717,Enhydrosoma_nicobarica_ott2949718,Enhydrosoma_parapropinquum_ott2949720,Enhydrosoma_pectinatum_ott2949729,Enhydrosoma_casoae_ott2949730,Enhydrosoma_barnishi_ott2949731,Enhydrosoma_birsteini_ott2949732,Enhydrosoma_sordidum_ott2949747,Enhydrosoma_bifurcarostratum_ott2949750,Enhydrosoma_ivitteae_ott2949756,Enhydrosoma_gariene_ott2949757,Enhydrosoma_mangroviae_ott2949758,Enhydrosoma_latipes_ott2949759,Enhydrosoma_stylicaudatum_ott2949760,Enhydrosoma_sarsi_ott2949762,Enhydrosoma_herrerai_ott2949766,Enhydrosoma_radhakrishnai_ott2949770,Enhydrosoma_staufferi_ott2949773,Enhydrosoma_ivetteae_ott2949774,Enhydrosoma_minutum_ott2949775,Enhydrosoma_franklini_ott2949776,Enhydrosoma_longicauda_ott2949783,Enhydrosoma_pericoense_ott2949785,Enhydrosoma_littorale_ott2949787,Enhydrosoma_perplexa_ott2949807,Enhydrosoma_migoti_ott2949810,Enhydrosoma_longifurcatum_ott2949817,Enhydrosoma_guaratubae_ott2949819,Enhydrosoma_baruchi_ott2949820,Enhydrosoma_hopkinsi_ott2949822,Enhydrosoma_kosmetron_ott5781548,Enhydrosoma_coreana_ott5781549,Enhydrosoma_robustum_ott5781550,Enhydrosoma_apimelon_ott5781551,Enhydrosoma_vicinum_ott5781552,Enhydrosoma_breviarticulatum_ott5781553,Enhydrosoma_garienis_ott7694244,Enhydrosoma_serdarsaki_ott7694246,Enhydrosoma_uniarticulatum_ott7694247)Enhydrosoma_ott2949632,(Triathrix_mayae_ott2949633,Triathrix_montagna_ott2949678,Triathrix_montagni_ott2949683,Triathrix_kalki_ott2949734,Triathrix_nicobarica_ott2949737)Triathrix_ott2949634,(Cletodes_longifurca_ott2949636,Cletodes_smirnovi_ott2949639,Cletodes_latipes_ott2949640,Cletodes_pseudodissimilisoris_ott2949642,Cletodes_tenuiremis_ott2949645,Cletodes_tuberculatus_ott2949652,Cletodes_millerorum_ott2949665,Cletodes_yotabis_ott2949669,Cletodes_hartmannae_ott2949671,Cletodes_dissimilis_ott2949672,Cletodes_barnishi_ott2949679,Cletodes_leptostylis_ott2949684,Cletodes_dorae_ott2949686,Cletodes_abyssicola_ott2949688,Cletodes_macrura_ott2949691,Cletodes_longicaudatus_ott2949693,Cletodes_neglecta_ott2949694,Cletodes_spinulipes_ott2949703,Cletodes_hirsutipes_ott2949714,Cletodes_nordatlantica_ott2949715,Cletodes_linearis_ott2949716,Cletodes_confusum_ott2949725,Cletodes_pontica_ott2949726,Cletodes_reducta_ott2949735,Cletodes_stylicaudatus_ott2949739,Cletodes_tenuipes_ott2949743,Cletodes_latirostris_ott2949745,Cletodes_pectinata_ott2949746,Cletodes_reyssi_ott2949748,Cletodes_pusillus_ott2949749,Cletodes_carthaginiensis_ott2949754,Cletodes_limicola_ott2949765,Cletodes_dentatus_ott2949777,Cletodes_spinulatus_ott2949779,Cletodes_setosus_ott2949804,Cletodes_lata_ott2949805,Cletodes_reductus_ott2949809,Cletodes_endopodita_ott2949821,Cletodes_pseudodissimilis_ott2949823,Cletodes_brucei_ott2949824,Cletodes_bodini_ott5092849,Cletodes_walvisi_ott5092850,Cletodes_meyerorum_ott5781555,'Cletodes cf. latirostris 1 EEE-2016 ott6189750','Cletodes cf. latirostris 2 EEE-2016 ott6189751',Cletodes_cf._longicaudatus_4151007_ott6189752,Cletodes_cf._longicaudatus_4581020_ott6189753,'Cletodes sp. n. 1 SR-2019 ott7114925',Cletodes_cuberculata_ott7694242)Cletodes_ott2949637,(Enhydrosomella_staufferi_ott2949643,Enhydrosomella_monardi_ott2949723,Enhydrosomella_setiensis_ott2949728,Enhydrosomella_franklini_ott2949791,Enhydrosomella_kuehnemanni_ott2949797)Enhydrosomella_ott2949644,(Sphingothrix_goldi_ott2949648,Sphingothrix_kalki_ott2949769)Sphingothrix_ott2949649,(Pyrocletodes_coulli_ott2949650,Pyrocletodes_desuramus_ott2949698)Pyrocletodes_ott2949651,(Geehydrosoma_brevipodum_ott2949655,Geehydrosoma_intermedia_ott2949680)Geehydrosoma_ott5756315,(Monocletodes_varians_ott2949657)Monocletodes_ott2949658,(Stylicletodes_stylicaudatus_ott2949667,Stylicletodes_numidicus_ott2949705,Stylicletodes_oligochaeta_ott2949755,Stylicletodes_leptostylis_ott2949778,Stylicletodes_verisimilis_ott2949781,Stylicletodes_longicaudatus_ott2949782,Stylicletodes_versimilis_ott2949794,Stylicletodes_minutus_ott2949795,Stylicletodes_reductus_ott2949798,'Stylicletodes sp. KK-2014 ott5781547','Stylicletodes longicaudatus complex sp. 1 SR-2019 ott7114928','Stylicletodes longicaudatus complex sp. 2 SR-2019 ott7114929')Stylicletodes_ott2949668,(Paracrenhydrosoma_karlingi_ott2949677,Paracrenhydrosoma_cornuta_ott2949738,Paracrenhydrosoma_oceaniae_ott2949740,Paracrenhydrosoma_maccalli_ott2949741,Paracrenhydrosoma_normani_ott2949742,Paracrenhydrosoma_kiai_ott5781557)Paracrenhydrosoma_ott2949659,(Kollerua_uniarticulatum_ott2949699,Kollerua_radhakrishnai_ott2949733,Kollerua_birsteini_ott2949751,Kollerua_breviarticulatum_ott2949784,Kollerua_longum_ott2949799)Kollerua_ott2949700,(Strongylacron_buchholtzi_ott2949701,Strongylacron_glabrum_ott7114927)Strongylacron_ott2949702,(Limnocletodes_dubius_ott2949706,Limnocletodes_mucronatus_ott2949707,Limnocletodes_secundus_ott2949708,Limnocletodes_wellsi_ott2949710,Limnocletodes_behningi_ott2949744,Limnocletodes_oblongatus_ott2949788,Limnocletodes_angustodes_ott2949789,Limnocletodes_knipowitschi_ott2949808)Limnocletodes_ott2949697,(Acrenhydrosoma_perplexum_ott2949721,Acrenhydrosoma_karlangi_ott7694238,Acrenhydrosoma_mccalli_ott7694239)Acrenhydrosoma_ott2949656,(Spinapecruris_curvirostris_ott2949736)Spinapecruris_ott4678262,(Miroslavia_longicaudata_ott2949753)Miroslavia_ott2949752,(Australonannopus_aestuarinus_ott2949764)Australonannopus_ott2949763,(Nannopodella_denisi_ott2949793)Nannopodella_ott2949792,(Barbaracletodes_barbara_ott2949800,Barbaracletodes_carola_ott2949818)Barbaracletodes_ott2949801,(Intercletodes_interita_ott4678261)Intercletodes_ott4678260,(Neoacrenhydrosoma_zhangi_ott4678265)Neoacrenhydrosoma_ott4678264,(Sinamphiascus_dominatus_ott4678267)Sinamphiascus_ott4678266,(Dyacrenhydrosoma_breviseta_ott4678269)Dyacrenhydrosoma_ott4678268,(Schizacron_intermedius_ott4678273,Schizacron_vervoorti_ott4678274,Schizacron_bifurcarostratus_ott4678275,Schizacron_barnishi_ott4678276)Schizacron_ott4678272,(Scintis_variifurca_ott4678278)Scintis_ott4678277,(Echinocletodes_armatus_ott5092851,Echinocletodes_voightae_ott5781554)Echinocletodes_ott5092848,Cletodidae_sp._DZMB535_ott7114926)Cletodidae_ott871605,(('Coullana sp. RFF-2001 ott41179',Coullana_pori_ott2949542,Coullana_canadensis_ott2949572)Coullana_ott41180,(Canuella_perplexa_ott1089648,Canuella_longicauda_ott2949533,Canuella_furcigera_ott2949534,Canuella_pontica_ott2949535,Canuella_furcifera_ott7694230,Canuella_persica_ott7694231)Canuella_ott1089650,(Indocanuella_indica_ott2949536)Indocanuella_ott7114920,(Elanella_elanitica_ott2949537,Elanella_paenelanitica_ott4677790,Elanella_haifensis_ott5781634)Elanella_ott4677789,(Sunaristes_paguri_ott2949538,Sunaristes_tranteri_ott2949554,Sunaristes_inaequalis_ott2949559,Sunaristes_japonicus_ott2949560)Sunaristes_ott2949539,(Brianola_sydneyensis_ott2949541,Brianola_stebleri_ott2949543,Brianola_vangoethemi_ott2949563,Brianola_hamondi_ott2949564,Brianola_curvirostris_ott2949574,Brianola_elegans_ott2949582,Brianola_reichi_ott2949584,Brianola_exigua_ott2949595,Brianola_haliensis_ott7694229)Brianola_ott2949540,(Canuellina_tuba_ott2949544,Canuellina_insignis_ott2949555,Canuellina_femur_ott2949556,Canuellina_onchophora_ott2949576,Canuellina_nicobaris_ott2949579,Canuellina_canalis_ott2949580)Canuellina_ott2949545,(Echinosunaristes_bathyalis_ott2949547)Echinosunaristes_ott2949546,(Nathaniella_reichi_ott2949549)Nathaniella_ott2949548,(Scottolana_inopinata_ott2949550,Scottolana_longipes_ott2949567,Scottolana_geei_ott2949568,Scottolana_bulbifera_ott2949569,Scottolana_scotti_ott2949570,Scottolana_curticaudata_ott2949575,Scottolana_antillensis_ott2949577,Scottolana_oleosa_ott2949581,Scottolana_rostrata_ott2949583,Scottolana_glabra_ott2949585,Scottolana_bulbosa_ott2949586,Scottolana_brevifurca_ott2949589,Scottolana_uxoris_ott2949592,Scottolana_dissimilis_ott2949593,Scottolana_tumidiseta_ott2949594,Scottolana_canadensis_ott5781636,Scottolana_gomezi_ott7694234,Scottolana_huysi_ott7694235,Scottolana_jasani_ott7694236)Scottolana_ott2949551,(Parasunaristes_chelicerata_ott2949552,Parasunaristes_cucullaris_ott4677797)Parasunaristes_ott4677794,(Canuellopsis_swedmarki_ott2949557,Canuellopsis_mediterranea_ott2949561,Canuellopsis_typica_ott2949562,Canuellopsis_rostrata_ott7694232)Canuellopsis_ott2949558,(Ellucana_secunda_ott2949566,Ellucana_longicauda_ott2949573)Ellucana_ott2949553,(Indicanuella_indica_ott2949587)Indicanuella_ott2949588,(Ifanella_chacei_ott2949590)Ifanella_ott2949591,(Intersunaristes_dardani_ott2949596,Intersunaristes_curticaudatus_ott4677788)Intersunaristes_ott4677786,(Intercanuella_lima_ott4677783)Intercanuella_ott4677782,(Galapacanuella_beckeri_ott4677785)Galapacanuella_ott4677784,(Microcanuella_bisetosa_ott4677793,Microcanuella_secunda_ott6189744)Microcanuella_ott4677792)Canuellidae_ott41177,((Remanea_naksanensis_ott75141,Remanea_arenicola_ott2950288,Remanea_plumosa_ott2950289)Remanea_ott75146,(Apodopsyllus_biarticulatus_ott2950290,Apodopsyllus_samuelgomezi_ott2950292,Apodopsyllus_madrasensis_ott2950293,Apodopsyllus_arenicolus_ott2950307,Apodopsyllus_bermudensis_ott2950309,Apodopsyllus_melitae_ott2950327,Apodopsyllus_regulexstans_ott2950328,Apodopsyllus_cubensis_ott2950332,Apodopsyllus_lynceorum_ott2950336,Apodopsyllus_africanus_ott2950357,Apodopsyllus_vermiculiformis_ott2950358,Apodopsyllus_unguiformis_ott2950364,Apodopsyllus_littoralis_ott2950373,Apodopsyllus_perplexus_ott2950395,Apodopsyllus_arcuatus_ott2950396,Apodopsyllus_adaptatus_ott2950398,Apodopsyllus_aberrans_ott2950400,Apodopsyllus_chilensis_ott2950405,Apodopsyllus_gabesensis_ott2950409,Apodopsyllus_camptus_ott2950413,Apodopsyllus_spinipes_ott2950423,Apodopsyllus_pseudocubensis_ott2950425,Apodopsyllus_schulzi_ott2950427,Apodopsyllus_panamensis_ott2950432,Apodopsyllus_depressus_ott2950440,Apodopsyllus_alejandrovillalobosi_ott2950443,Apodopsyllus_unisetosus_ott5520961,Apodopsyllus_gwakjiensis_ott5520962)Apodopsyllus_ott2950291,(Emertonia_longisetosa_ott2950294,Emertonia_constricta_ott2950300,Emertonia_pygmaea_ott2950302,Emertonia_psammobionta_ott2950308,Emertonia_furcavaricata_ott2950312,Emertonia_perharidiensis_ott2950313,Emertonia_californica_ott2950314,Emertonia_longifurcata_ott2950316,Emertonia_paraholsatica_ott2950317,Emertonia_coelebs_ott2950318,Emertonia_gracilis_ott2950319,Emertonia_enalia_ott2950352,Emertonia_laurentica_ott2950372,Kliopsyllus_pseudogracilis_ott2950374,Emertonia_capensis_ott2950376,Emertonia_spiniger_ott2950384,Emertonia_debilis_ott2950385,Emertonia_psammophila_ott2950387,Emertonia_major_ott2950388,Emertonia_minuta_ott2950389,Emertonia_idiotes_ott2950392,Emertonia_insularis_ott2950420,Emertonia_acutata_ott2950436,Emertonia_similis_ott4677960,Emertonia_acutifurcata_ott4677965,Emertonia_schminkei_ott4677970,Emertonia_atlantica_ott4677971,Emertonia_minor_ott4677972,Emertonia_miguelensis_ott4677973,Emertonia_regulexstans_ott4677974,Emertonia_pontica_ott4677975,Emertonia_andeep_ott4677977,Emertonia_masryi_ott4677979,Emertonia_panamensis_ott4677980,Emertonia_diva_ott4677981,Emertonia_pseudogracilis_ott4677986,Emertonia_chilensis_ott4677989,Emertonia_brevicaudatua_ott4677990,Emertonia_unguiseta_ott4677991,Emertonia_ingridae_ott5781599,Emertonia_clausi_ott5781600,Emertonia_koreana_ott7694345,Emertonia_simplex_ott7694346)Emertonia_ott2950295,((Paramesochra_taeana_ott2950296,Paramesochra_laurentica_ott2950301,Paramesochra_unaspina_ott2950303,Paramesochra_wilsoni_ott2950340,Paramesochra_kunzi_ott2950341,Paramesochra_pseudogracilis_ott2950365,Paramesochra_arenicola_ott2950381,Paramesochra_longicaudata_ott2950390,Paramesochra_pterocaudata_ott2950401,Paramesochra_borealis_ott2950404,Paramesochra_orotavae_ott2950406,Paramesochra_major_ott2950411,Paramesochra_dubia_ott2950426,Paramesochra_similis_ott2950429,Paramesochra_marisalbi_ott2950430,Paramesochra_ornata_ott2950431,Paramesochra_mielkei_ott2950435,Paramesochra_denticulata_ott2950439,Paramesochra_parasimilis_ott5791731,Paramesochra_mirabilis_ott5791732,Paramesochra_pungdoensis_ott5791733)Paramesochra_ott2950297,(Kunzia_epacra_ott2950333,Kunzia_minutissima_ott2950379,Kunzia_eparca_ott2950418,Kunzia_bispinosa_ott2950421)Kunzia_ott2950334,(Caligopsyllus_primus_ott2950361)Caligopsyllus_ott2950362,(Biuncus_ingens_ott2950415)Biuncus_ott5781597)Paramesochrinae_ott5756326,(Diarthrodella_galapagoensis_ott2950298,Diarthrodella_orbiculata_ott2950311,Diarthrodella_lancifera_ott2950320,Diarthrodella_neotropica_ott2950323,Diarthrodella_chilensis_ott2950380,Diarthrodella_convexa_ott2950417,Diarthrodella_psammophila_ott2950446,Diarthrodella_ergeneae_ott5781593)Diarthrodella_ott2950299,((Wellsopsyllus_robertsoni_ott2950304,Wellsopsyllus_praecipuus_ott2950350,Wellsopsyllus_pararobertsoni_ott2950368,Wellsopsyllus_minor_ott2950370,Wellsopsyllus_depressus_ott2950393,Wellsopsyllus_herdmani_ott7115103)Scottopsyllus_ott5931574,(Wellsopsyllus_runtzi_ott2950310,Wellsopsyllus_abyssalis_ott2950345,Wellsopsyllus_gigas_ott2950347,Wellsopsyllus_antarcticus_ott5781596)Wellsopsyllus_subgenus_Wellsopsyllus_ott5517423,(Wellsopsyllus_intermedius_ott2950343,Wellsopsyllus_minutus_ott2950363,Wellsopsyllus_smirnovi_ott2950410)Intermediopsyllus_ott7115102,Wellsopsyllus_egregius_ott5781594,Wellsopsyllus_koreanus_ott5781595)Wellsopsyllus_ott2950344,(Leptopsyllus_punctatus_ott2950321,(Leptopsyllus_arcticus_ott2950326)Paraleptopsyllus_ott6189998,Leptopsyllus_robertsoni_ott2950330,(Leptopsyllus_abyssalis_ott2950339,Leptopsyllus_elongatus_ott2950346,Leptopsyllus_celticus_ott2950354,Leptopsyllus_reductus_ott2950355,Leptopsyllus_typicus_ott2950371,Leptopsyllus_harveyi_ott2950449,Leptopsyllus_paratypicus_ott2950451)Leptopsyllus_subgenus_Leptopsyllus_ott7115100,Leptopsyllus_herdmani_ott2950353,Leptopsyllus_schulzi_ott2950402,Leptopsyllus_intermedius_ott2950408,Leptopsyllus_platyspinosus_ott2950434,Leptopsyllus_dubatyi_ott2950442,Leptopsyllus_koreanus_ott7115098,Leptopsyllus_pundius_ott7115099)Leptopsyllus_ott2950322,(Aposopsyllus_littoralis_ott2950324,Aposopsyllus_africanus_ott2950329,Aposopsyllus_adaptatus_ott2950331,Aposopsyllus_vermiculiformis_ott2950335,Aposopsyllus_arenicolus_ott2950356,Aposopsyllus_camptus_ott2950369,Aposopsyllus_schulzi_ott2950375,Aposopsyllus_reductus_ott2950377,Aposopsyllus_depressus_ott2950378,Aposopsyllus_spinipes_ott2950394,Aposopsyllus_madrasensis_ott2950438)Aposopsyllus_ott2950325,(Meiopsyllus_marinae_ott2950337)Meiopsyllus_ott2950338,((Rossopsyllus_kerguelensis_ott2950367,Rossopsyllus_kerguelenensis_ott2950422,Rossopsyllus_obscurus_ott2950445)Rossopsyllus_ott2950359,(Tisbisoma_spinisetum_ott2953746,Tisbisoma_triarticulatum_ott2953747)Tisbisoma_ott2953743)Diarthrodellinae_ott5756327,'Paramesochridae sp. SR-2019 ott7115101')Paramesochridae_ott304676,((Kinnecaris_uranusi_ott129252,Kinnecaris_linel_ott129254,Kinnecaris_lined_ott525229,'Kinnecaris sp. 8 SJBC-2011 ott654398',Kinnecaris_linesae_ott958164,Kinnecaris_caffer_ott2950465,Kinnecaris_forficulata_ott2950528,Kinnecaris_lakewayi_ott4677992,Kinnecaris_barrambie_ott4677993,Kinnecaris_sinoiaica_ott4677994,Kinnecaris_aethiopica_ott4677995,Kinnecaris_cornuta_ott4677996,Kinnecaris_godavari_ott4677997,Kinnecaris_arenicola_ott4677998,Kinnecaris_solitaria_ott4677999,Kinnecaris_muscicola_ott4678000,Kinnecaris_impervia_ott4678001,Kinnecaris_giselae_ott4678002,Kinnecaris_esbe_ott4678003,Kinnecaris_fluviatilis_ott4678004,Kinnecaris_lyncaea_ott4678007,Kinnecaris_quollensis_ott4678008,Kinnecaris_madagascarensis_ott4678009,Kinnecaris_variolata_ott4678010,Kinnecaris_eberhardi_ott4678011,Kinnecaris_arenosus_ott4678012,Kinnecaris_draconis_ott6190010,Kinnecaris_iulianae_ott6190011,Kinnecaris_xanthi_ott6190012)Kinnecaris_ott650896,(Parastenocaris_jane_ott129256,Parastenocaris_forciculata_ott2950454,Parastenocaris_silvana_ott2950455,Parastenocaris_trisetosa_ott2950456,Parastenocaris_aesculapii_ott2950457,Parastenocaris_mateusi_ott2950458,Parastenocaris_stammeri_ott2950459,Parastenocaris_mirabilis_ott2950460,Parastenocaris_longipoda_ott2950463,Parastenocaris_gayatri_ott2950464,Parastenocaris_savita_ott2950466,Parastenocaris_uncinatus_ott2950470,Parastenocaris_nomiae_ott2950471,Parastenocaris_arganoi_ott2950472,Parastenocaris_arctica_ott2950479,Parastenocaris_aquaeductus_ott2950482,Parastenocaris_aberrans_ott2950483,Parastenocaris_reidae_ott2950486,Parastenocaris_serbica_ott2950487,Parastenocaris_sardoa_ott2950488,Parastenocaris_chappuisi_ott2950490,Parastenocaris_boulouensis_ott2950491,Parastenocaris_matopoica_ott2950493,Parastenocaris_amatheia_ott2950495,Parastenocaris_muvattupuzha_ott2950497,Parastenocaris_fossoris_ott2950498,Parastenocaris_carpathica_ott2950500,Parastenocaris_bolbodes_ott2950501,Parastenocaris_guyanensis_ott2950504,Parastenocaris_calliroe_ott2950506,Parastenocaris_tyrrhenidis_ott2950509,Parastenocaris_oligohalina_ott2950511,Parastenocaris_kabyloides_ott2950512,Parastenocaris_bidens_ott2950513,Parastenocaris_japonica_ott2950515,Parastenocaris_jeanneli_ott2950516,Parastenocaris_altitudinis_ott2950520,Parastenocaris_bulgarica_ott2950522,Parastenocaris_latisetosus_ott2950524,Parastenocaris_tumida_ott2950525,Parastenocaris_spinosa_ott2950526,Parastenocaris_novaki_ott2950527,Parastenocaris_dammermani_ott2950529,Parastenocaris_curvicauda_ott2950531,Parastenocaris_brincki_ott2950533,Parastenocaris_federici_ott2950534,Parastenocaris_germanica_ott2950537,Parastenocaris_douellensis_ott2950539,Parastenocaris_banatica_ott2950540,Parastenocaris_mahanadi_ott2950541,Parastenocaris_kimi_ott2950542,Parastenocaris_curvispinus_ott2950543,Parastenocaris_gundlakamma_ott2950544,Parastenocaris_crenobia_ott2950545,Parastenocaris_kotumsarensis_ott2950546,Parastenocaris_sutlej_ott2950548,Parastenocaris_gertrudae_ott2950550,Parastenocaris_balcanica_ott2950551,Parastenocaris_similis_ott2950556,Parastenocaris_leeuweni_ott2950557,Parastenocaris_bidentata_ott2950560,Parastenocaris_ranae_ott2950562,Parastenocaris_conimbrigensis_ott2950564,Parastenocaris_fonticola_ott2950566,Parastenocaris_dentulatus_ott2950567,Parastenocaris_subterranea_ott2950568,Parastenocaris_rascana_ott2950570,Parastenocaris_gracilis_ott2950571,Parastenocaris_narentina_ott2950575,Parastenocaris_staheli_ott2950576,Parastenocaris_triphyda_ott2950578,Parastenocaris_vandeli_ott2950579,Parastenocaris_tenuis_ott2950580,Parastenocaris_santaremensis_ott2950581,Parastenocaris_kimberleyensis_ott2950582,Parastenocaris_psammica_ott2950585,Parastenocaris_hinumaensis_ott2950586,Parastenocaris_torokae_ott2950587,Parastenocaris_digitophora_ott2950588,Parastenocaris_spinicauda_ott2950592,Parastenocaris_minutissima_ott2950593,Parastenocaris_spinipes_ott2950596,Parastenocaris_ahaggarica_ott2950597,Parastenocaris_longicaudis_ott2950599,Parastenocaris_distincta_ott2950600,Parastenocaris_grassei_ott2950602,Parastenocaris_incerta_ott2950608,Parastenocaris_dianae_ott2950609,Parastenocaris_nertensis_ott2950615,Parastenocaris_ruffoi_ott2950616,Parastenocaris_trichelata_ott2950617,Parastenocaris_toeroekae_ott2950619,Parastenocaris_brevipes_ott2950620,Parastenocaris_nigerianus_ott2950621,Parastenocaris_lacustris_ott2950622,Parastenocaris_lusitanica_ott2950623,Parastenocaris_texana_ott2950625,Parastenocaris_surinamensis_ott2950626,Parastenocaris_andreji_ott2950632,Parastenocaris_kabyla_ott2950633,Parastenocaris_glareola_ott2950636,Parastenocaris_glacialis_ott2950640,Parastenocaris_jeannineae_ott2950641,Parastenocaris_corsica_ott2950644,Parastenocaris_inferna_ott2950645,Parastenocaris_aedes_ott2950649,Parastenocaris_palmerae_ott2950651,Parastenocaris_budapestiensis_ott2950654,Parastenocaris_christiani_ott2950655,Parastenocaris_husmanni_ott2950656,Parastenocaris_marlieri_ott2950657,Parastenocaris_koreana_ott5092691,Parastenocaris_biwae_ott6190014,Parastenocaris_edakkal_ott6190015,Parastenocaris_enckelli_ott6190016,Parastenocaris_joi_ott6190017,Parastenocaris_digitiphora_ott7694353)Parastenocaris_ott129258,(Dussartstenocaris_idioxenos_ott650888,Dussartstenocaris_bisetosa_ott6190002)Dussartstenocaris_ott650893,(Remaneicaris_icoaraci_ott2950452,Remaneicaris_ciliata_ott2950474,Remaneicaris_hurdi_ott2950475,Remaneicaris_jujuyensis_ott2950480,Remaneicaris_clandestina_ott2950485,Remaneicaris_drepanephora_ott2950496,Remaneicaris_persephone_ott2950530,Remaneicaris_membranacea_ott2950538,Remaneicaris_pluto_ott2950552,Remaneicaris_hecate_ott2950563,Remaneicaris_cordobaensis_ott2950589,Remaneicaris_psammae_ott2950598,Remaneicaris_paraensis_ott2950614,Remaneicaris_paraguayensis_ott2950650,Remaneicaris_tageae_ott4678085,Remaneicaris_hexacantha_ott4678087,Remaneicaris_argentina_ott4678088,Remaneicaris_itacambirucui_ott4678089,Remaneicaris_palaciosi_ott4678090,Remaneicaris_sanctiludovici_ott4678091,Remaneicaris_ivoneae_ott4678092,Remaneicaris_tridactyla_ott4678093,Remaneicaris_oncophora_ott4678099,Remaneicaris_rhizophora_ott4678100,Remaneicaris_analuizae_ott4678101,Remaneicaris_ignotus_ott4678104,Remaneicaris_sierrae_ott4678105,Remaneicaris_juliae_ott4678106,Remaneicaris_remanei_ott4678109,Remaneicaris_paratridactyla_ott4678110,Remaneicaris_euniceae_ott4678111,Remaneicaris_divae_ott4678113,Remaneicaris_insolitus_ott4678114,Remaneicaris_meyerabichi_ott4678116,Remaneicaris_siankaan_ott7115121)Remaneicaris_ott4678084,(Proserpinicaris_nicolasi_ott2950453,Proserpinicaris_gorganensis_ott2950467,Proserpinicaris_kalypso_ott2950473,Proserpinicaris_meridionalis_ott2950484,Proserpinicaris_cruzi_ott2950517,Proserpinicaris_mangini_ott2950519,Proserpinicaris_amalasuntae_ott2950523,Proserpinicaris_moravica_ott2950532,Proserpinicaris_proserpina_ott2950553,Proserpinicaris_phyllura_ott2950555,Proserpinicaris_ondali_ott2950591,Proserpinicaris_ima_ott2950595,Proserpinicaris_hispanica_ott2950604,Proserpinicaris_nipponensis_ott2950629,Proserpinicaris_admete_ott2950639,Proserpinicaris_cantabrica_ott2950642,Proserpinicaris_imjin_ott5520941,Proserpinicaris_young_ott5520948,Proserpinicaris_wangpi_ott5520949,Proserpinicaris_dubia_ott5520956,Proserpinicaris_corgosinhoi_ott6190019,Proserpinicaris_karanovici_ott6190020)Proserpinicaris_ott4678072,(Cottarellicaris_aphroditis_ott2950462,Cottarellicaris_luciae_ott2950468,Cottarellicaris_numidiensis_ott2950559,Cottarellicaris_sibaritica_ott2950573,Cottarellicaris_hera_ott2950610,Cottarellicaris_oligoalina_ott2950611,Cottarellicaris_stellae_ott2950624,Cottarellicaris_andalusica_ott2950631,Cottarellicaris_rivi_ott2950635,Cottarellicaris_etrusca_ott2950646,Cottarellicaris_gallicus_ott6190001)Cottarellicaris_ott6190000,(Noodtcaris_kubitzkii_ott2950476,Noodtcaris_columbiensis_ott2950478,Noodtcaris_roettgeri_ott2950494,Noodtcaris_tapajoensis_ott2950605)Noodtcaris_ott7115112,(Enckellicaris_feuerborni_ott2950481,Enckellicaris_singhalensis_ott2950574)Enckellicaris_ott4678020,(Simplicaris_veneris_ott2950499,Simplicaris_lethaea_ott4678024)Simplicaris_ott4678023,(Horstkurtcaris_mangyans_ott2950502,Horstkurtcaris_ursulae_ott2950583,Horstkurtcaris_delamarei_ott2950637)Horstkurtcaris_ott5334030,(Stammericaris_trinacriae_ott2950503,Stammericaris_pasquinii_ott2950518,Stammericaris_orcina_ott2950549,Stammericaris_phreatica_ott2950565,Stammericaris_amyclaea_ott2950569,Stammericaris_acherusia_ott2950584,Stammericaris_lorenzae_ott2950612,Stammericaris_diversitatis_ott5092692,Stammericaris_destillans_ott7115122)Stammericaris_ott4678015,(Brinckicaris_irenae_ott2950507,Brinckicaris_lanceolata_ott4678078,Brinckicaris_noodti_ott4678079,Brinckicaris_brincki_ott7115106)Brinckicaris_ott4678076,(Iticocaris_itica_ott2950514)Iticocaris_ott5781623,(Forficatocaris_amazonensis_ott2950535,Forficatocaris_guarani_ott2950594,Forficatocaris_tetracantha_ott2950652,Forficatocaris_fittkaui_ott4678059,Forficatocaris_claudii_ott4678060,Forficatocaris_lilianae_ott4678062,Forficatocaris_evelinae_ott4678063,Forficatocaris_schadeni_ott4678064,Forficatocaris_forficata_ott4678066,Forficatocaris_jakobii_ott4678067,Forficatocaris_affinis_ott4678068,Forficatocaris_noodti_ott4678069,Forficatocaris_odetea_ott7694351)Forficatocaris_ott4678057,(Potamocaris_tridentata_ott2950536,Potamocaris_bifida_ott2950572,Potamocaris_cuiabaensis_ott4678051,Potamocaris_estevesi_ott4678056,Potamocaris_bidens_ott7115119,Potamocaris_bidentata_ott7115120)Potamocaris_ott4678050,(Brasilibathynellocaris_cuscatlanensis_ott2950554,Brasilibathynellocaris_brasilibathynellae_ott2950561,Brasilibathynellocaris_salvadorensis_ott4678035,Brasilibathynellocaris_panamericana_ott4678036,Brasilibathynellocaris_paranaensis_ott4678037)Brasilibathynellocaris_ott4678032,(Italicocaris_italica_ott2950577)Italicocaris_ott4678038,(Nanacaris_nana_ott2950607)Nanacaris_ott4678013,(Fontinalicaris_phyllophora_ott2950627)Fontinalicaris_ott4678047,(Pannonicaris_pannonicus_ott2950628)Pannonicaris_ott4678117,(Entzicaris_entzii_ott2950630)Entzicaris_ott4678081,(Macacocaris_macaco_ott2950634)Macacocaris_ott4678030,(Asiacaris_dispar_ott2950659)Asiacaris_ott2950658,(Monodicaris_larsi_ott4678027,Monodicaris_cataractae_ott4678028,Monodicaris_monodi_ott4678029)Monodicaris_ott4678026,(Oshimaensicaris_oshimaensis_ott4678041)Oshimaensicaris_ott4678040,(Murunducaris_juneae_ott4678043,Murunducaris_noodti_ott4678044,Murunducaris_dactyloides_ott4678045,Murunducaris_loyolai_ott4678046)Murunducaris_ott4678042,(Clujensicaris_clujensis_ott4678071)Clujensicaris_ott4678070,(Michelicaris_micheli_ott4678075)Michelicaris_ott4678074,(Himalayacaris_alaknanda_ott6190004)Himalayacaris_ott6190003,(Indocaris_imbricata_ott6190007,Indocaris_inopinata_ott6190008,Indocaris_tirupatiensis_ott6190009)Indocaris_ott6190006,(Colombocaris_isabellae_ott7115108)Colombocaris_ott7115107,(Eirinicaris_antonioi_ott7115110)Eirinicaris_ott7115109,Parastenocarididae_sp._DZMB669_ott7115117)Parastenocarididae_ott304677,((Microarthridion_littorale_ott203230,Microarthridion_laurenticum_ott2950660,Microarthridion_reductum_ott2950661,Microarthridion_fallax_ott2950662,Microarthridion_corbisierae_ott2950664,Microarthridion_perkinsi_ott2950665,Microarthridion_thanhi_ott2950666,Microarthridion_berberum_ott2950667,Microarthridion_litospinatus_ott2950668)Microarthridion_ott570661,(Tachidius_arcticus_ott2950669,Tachidius_convergens_ott2950671,Tachidius_longicornis_ott2950672,Tachidius_fonticola_ott2950673,Tachidius_minutus_ott2950674,Tachidius_abrau_ott2950675,Tachidius_hydrobiologicus_ott2950676,Tachidius_elongatus_ott2950681,(Tachidius_discipes_ott2950682)Tachidius_subgenus_Tachidius_ott5931578,Tachidius_spitzbergensis_ott2950683,Tachidius_rotus_ott2950684,Tachidius_pygmaeus_ott2950685,Tachidius_incisipes_ott2950686,Tachidius_brevicornis_ott2950689,Tachidius_laurenticus_ott2950690)Tachidius_ott2950670,(Geeopsis_incisipes_ott2950677,Geeopsis_longicornis_ott6190037)Geeopsis_ott2950678,(Cithadius_cyathurae_ott2950679)Cithadius_ott2950680,(Tachidius_triangularis_ott2950687,Neotachidius_coreanus_ott4678253,Neotachidius_parvus_ott4678254)Neotachidius_ott4678252,(Sinotachidius_vicinospinalis_ott4678256)Sinotachidius_ott4678255)Tachidiidae_ott828783,((Mesopodopsis_tenuipes_ott289629,Leptocaris_canariensis_ott342291,Mesopodopsis_wooldridgei_ott584414,Mesopodopsis_zeylanica_ott817328,Mesopodopsis_orientalis_ott859816,Leptocaris_stromatolicolus_ott2950249,Leptocaris_armatus_ott2950250,Leptocaris_kunzi_ott2950251,Leptocaris_echinatus_ott2950252,Leptocaris_doughertyi_ott2950253,Leptocaris_igneus_ott2950254,Leptocaris_mangalis_ott2950255,Leptocaris_biscayensis_ott2950256,Leptocaris_ignavus_ott2950257,Leptocaris_mucronatus_ott2950258,Leptocaris_pori_ott2950259,Leptocaris_minimus_ott2950260,Leptocaris_sibirica_ott2950261,Leptocaris_vermiculatus_ott2950262,Leptocaris_noodti_ott2950263,Leptocaris_brevicornis_ott2950264,Leptocaris_elishevae_ott2950265,Leptocaris_insularis_ott2950266,Leptocaris_gurneyi_ott2950267,Leptocaris_marinus_ott2950268,Leptocaris_islandica_ott2950269,Leptocaris_itoi_ott2950271,Leptocaris_azoricus_ott2950272,Leptocaris_glaber_ott2950273,Leptocaris_minutus_ott2950276,Mesopodopsis_aegyptica_ott2990600,Mesopodopsis_aegyptia_ott2990601,Mesopodopsis_tropicalis_ott2990602,Mesopodopsis_africana_ott2990603,Leptocaris_ryukyuensis_ott5092673,Mesopodopsis_slabberi_ott5521442,Leptocaris_emekdasi_ott6189755,Leptocaris_colombiana_ott7694262,Leptocaris_vicina_ott7694263)Mesopodopsis_ott311391,(Darcythompsonia_inopinata_ott2950278,Darcythompsonia_scotti_ott2950282,Darcythompsonia_fairliensis_ott2950284,Darcythompsonia_radans_ott2950285,Darcythompsonia_parva_ott2950286,Darcythompsonia_neglecta_ott2950287)Darcythompsonia_ott2950279,(Kristensenia_secunda_ott2950280,Kristensenia_pallida_ott2950283)Kristensenia_ott2950281,(Pabellonia_olganoguerae_ott5092675)Pabellonia_ott5092674)Darcythompsoniidae_ott25547,((Porcellium_fiumanum_ott410798,Porcellium_conspersum_ott843816,Porcellium_recurvatum_ott2992655,Porcellium_collicola_ott2992699,Porcellium_sfenthourakisi_ott2993365,Porcellium_frontacutum_ott2993366,Porcellium_balkanicum_ott2993367,Porcellium_productum_ott2993368,Porcellium_euboicum_ott2993369,Porcellium_kerkinianum_ott2993371,Porcellium_pieperi_ott2993372,Porcellium_graecorum_ott2993373,Porcellium_serticum_ott2993375,Porcellidium_brevicavum_ott5092780,Porcellidium_wandoensis_ott5092782,Porcellidium_phyllosporum_ott5092787,Porcellidium_ofunatense_ott5092796,Porcellidium_fasciatum_ott5092799,Porcellidium_ocellum_ott5092800,Porcellidium_akashimum_ott5092805,Porcellidium_hormosirii_ott5092806,Porcellidium_naviculum_ott5092810,Porcellidium_londonarum_ott5092817,Porcellidium_viride_ott5092821,Porcellidium_rubrum_ott5092825,Porcellidium_pulchrum_ott5092827,Porcellidium_erythrogastrum_ott5092828,Porcellidium_kiiroum_ott5092835,Porcellidium_algoense_ott5092837,Porcellidium_erythrum_ott5092840,Porcellidium_hartmannorum_ott5092843,Porcellidium_rastellum_ott5781653,Porcellidium_roscoffensis_ott5781654,Porcellidium_sp._FHL_1_ott7115135,Porcellium_golovatchi_ott7115136,Porcellium_kutaisium_ott7115138,Porcellium_minoranskyi_ott7115139,Porcellium_serbicum_ott7115140,Porcellidium_kioloensis_ott7694364,Porcellidium_pagurophilum_ott7694365,Porcellidium_tumidum_ott7694366,Porcellium_novibazaricum_ott7694367)Porcellium_ott410797,(Kioloaria_sesquimaculata_ott2954127,Kioloaria_rufolineata_ott5092786,Kioloaria_paguri_ott5092791,Kioloaria_brevicaudata_ott5092802,Kioloaria_tapui_ott5092808,Kioloaria_quinquelineata_ott5092815,Kioloaria_similis_ott5092833,Kioloaria_geddesi_ott5781645,Kioloaria_edenensis_ott5781646,Kioloaria_cumulus_ott5781647,Kioloaria_iwasakii_ott5781649,Kioloaria_bipunctata_ott5781650,Kioloaria_jejuensis_ott7115133)Kioloaria_ott2954125,(Dilatatiocauda_multidenticulata_ott2954331,Dilatatiocauda_retroseta_ott2955252,Dilatatiocauda_dilatata_ott2955253,Dilatatiocauda_tristanensis_ott2955256,Dilatatiocauda_medialis_ott2955257,Dilatatiocauda_plana_ott2955259,Dilatatiocauda_bipartita_ott5092795,Dilatatiocauda_bakudaia_ott7694363)Dilatatiocauda_ott2954332,(Brevifrons_faviolatum_ott2955262,Brevifrons_quadriovum_ott7694361,Brevifrons_verrucosa_ott7694362)Brevifrons_ott2955261,(Tectacingulum_tumidum_ott2955263,Tectacingulum_nigrum_ott2955265)Tectacingulum_ott2955264,(Kensakia_shimodensis_ott4678368,Kensakia_aiiroa_ott4678369,Kensakia_parva_ott4678370,Kensakia_acuta_ott5092781,Kensakia_acuticaudata_ott5092812,Kensakia_australis_ott5781644)Kensakia_ott4678367,(Mucrorostrum_yoroium_ott4678372)Mucrorostrum_ott4678371,(Clavigofera_pacifica_ott4678374,Clavigofera_laurencia_ott4678375,Clavigofera_ulva_ott4678376,Clavigofera_echinophila_ott4678377,Clavigofera_clavigera_ott4678378)Clavigofera_ott4678373,(Kushia_zosteraphila_ott4678380,Kushia_igaguria_ott4678381,Kushia_gamoi_ott5092779,Kushia_spathoides_ott5781657)Kushia_ott4678379,(Synurus_unicus_ott5092784,Synurus_ctenocheirus_ott5781643)Synurus_ott5756352,(Porcelloides_tenuicaudus_ott5092794,Porcelloides_scutatus_ott5092824)Porcelloides_ott5756351,(Geddesia_trisetosa_ott5092798,Geddesia_quadrata_ott5781642)Geddesia_ott5756350,(Ravania_ravanae_ott5092807,Ravania_doliocauda_ott5781655,Ravania_wellsi_ott5781656)Ravania_ott5756355,(Murramia_magna_ott5092811,Murramia_poorei_ott5092823,Murramia_bicincta_ott5092842)Murramia_ott5756356,(Clunia_cocosensis_ott5781651)Clunia_ott5756353,(Cereudorsum_verrucosum_ott5781652)Cereudorsum_ott5756354)Porcellidiidae_ott2954126,((Halectinosoma_finmarchicum_ott591459,Halectinosoma_argyllensis_ott2952172,Halectinosoma_tenerum_ott2952173,Halectinosoma_kunzi_ott2952174,Halectinosoma_chislenki_ott2952175,Halectinosoma_distinctum_ott2952176,Halectinosoma_armiferum_ott2952177,Halectinosoma_abrau_ott2952178,Halectinosoma_chrystalii_ott2952179,Halectinosoma_brunneum_ott2952180,Halectinosoma_mandibularis_ott2952181,Halectinosoma_paragothiceps_ott2952182,Halectinosoma_cooperatum_ott2952183,Halectinosoma_inhacae_ott2952184,Halectinosoma_longisetosum_ott2952185,Halectinosoma_sarsi_ott2952186,Halectinosoma_brevirostre_ott2952187,Halectinosoma_herdelongatum_ott2952189,Halectinosoma_similidistinctum_ott2952190,Halectinosoma_angulifrons_ott2952191,Halectinosoma_limnophilum_ott2952192,Halectinosoma_latisetifera_ott2952193,Halectinosoma_islandicum_ott2952194,Halectinosoma_bodotriaensis_ott2952195,Halectinosoma_huysi_ott2952196,Halectinosoma_paradistinctum_ott2952197,Halectinosoma_gracile_ott2952198,Halectinosoma_erythrops_ott2952199,Halectinosoma_perforatum_ott2952200,Halectinosoma_pilosum_ott2952201,Halectinosoma_tenuireme_ott2952202,Halectinosoma_otakoua_ott2952203,Halectinosoma_dimorphum_ott2952204,Halectinosoma_ornatum_ott2952205,Halectinosoma_diops_ott2952206,Halectinosoma_pseudosarsi_ott2952207,Halectinosoma_inopinatum_ott2952208,Halectinosoma_spinipes_ott2952209,Halectinosoma_uniarticulatum_ott2952210,Halectinosoma_smirnovi_ott2952211,Halectinosoma_rouchi_ott2952212,Halectinosoma_intermedium_ott2952213,Halectinosoma_concinnum_ott2952214,Halectinosoma_curticorne_ott2952215,Halectinosoma_elongatum_ott2952216,Halectinosoma_britannicum_ott2952217,Halectinosoma_kliei_ott2952218,Halectinosoma_canaliculatum_ott2952219,Halectinosoma_fusum_ott2952220,Halectinosoma_valeriae_ott2952221,Halectinosoma_arenicola_ott2952222,Halectinosoma_japonicum_ott2952223,Halectinosoma_mixtum_ott2952224,Halectinosoma_crenulatum_ott2952225,Halectinosoma_fusiforme_ott2952226,Halectinosoma_clavatum_ott2952227,Halectinosoma_neglectum_ott2952228,Halectinosoma_gothiceps_ott2952229,Halectinosoma_monardi_ott2952230,Halectinosoma_denticulatum_ott2952231,Halectinosoma_gascognense_ott2952232,Halectinosoma_pterinum_ott2952234,Halectinosoma_spinicauda_ott2952235,Halectinosoma_littorale_ott2952236,Halectinosoma_paraspinicauda_ott2952239,Halectinosoma_oblongum_ott2952240,Halectinosoma_winonae_ott2952241,Halectinosoma_proximum_ott2952242,Halectinosoma_hydrofuge_ott2952243,Halectinosoma_abyssicola_ott2952244,Halectinosoma_langi_ott2952245,Halectinosoma_candelabrum_ott2952246,Halectinosoma_wiesei_ott2952247,Halectinosoma_itoi_ott2952248,Halectinosoma_porosum_ott2952249,Halectinosoma_unicum_ott2952250,Halectinosoma_longicorne_ott2952251,Halectinosoma_travei_ott2952252,Halectinosoma_herdmani_ott2952253,Halectinosoma_arangureni_ott5781616,Halectinosoma_aspinosum_ott7694270,Halectinosoma_foveolata_ott7694271,Halectinosoma_parejae_ott7694272)Halectinosoma_ott591458,(Ectinosoma_melaniceps_ott2947759,Ectinosoma_vervoorti_ott2952259,Ectinosoma_dentatum_ott2952282,Ectinosoma_tenuis_ott2952283,Ectinosoma_intermedia_ott2952287,Ectinosoma_australe_ott2952290,Ectinosoma_clavatum_ott2952291,Ectinosoma_nonpectinatum_ott2952293,Ectinosoma_propinquum_ott2952307,Ectinosoma_barroisi_ott2952315,Ectinosoma_armiferum_ott2952321,Ectinosoma_inopinatum_ott2952323,Ectinosoma_spinipes_ott2952324,Ectinosoma_barbararum_ott2952325,Ectinosoma_tegula_ott2952326,Ectinosoma_paranormani_ott2952327,Ectinosoma_intermedium_ott2952330,Ectinosoma_carnivora_ott2952341,Ectinosoma_mixtum_ott2952343,Ectinosoma_tholomiges_ott2952345,Ectinosoma_virginiensis_ott2952349,Ectinosoma_antarcticum_ott2952350,Ectinosoma_compressum_ott2952354,Ectinosoma_breviarticulatum_ott2952361,Ectinosoma_tholophilos_ott2952362,Ectinosoma_tenue_ott2952370,Ectinosoma_litoralis_ott2952375,Ectinosoma_scotti_ott2952380,Ectinosoma_veili_ott2952382,Ectinosoma_paradentatum_ott2952383,Ectinosoma_spinicauda_ott2952384,Ectinosoma_mediterraneum_ott2952385,Ectinosoma_arenicola_ott2952388,Ectinosoma_wiesei_ott2952389,Ectinosoma_couceiroi_ott2952390,Ectinosoma_normani_ott2952391,Ectinosoma_mexicanum_ott2952393,Ectinosoma_tenerum_ott2952394,Ectinosoma_tenuipes_ott2952399,Ectinosoma_obtusum_ott2952400,Ectinosoma_ghardaqensis_ott2952401,Ectinosoma_canaliculatum_ott2952403,Ectinosoma_chrystalli_ott2952413,Ectinosoma_virginensis_ott2952418,Ectinosoma_japonica_ott2952423,Ectinosoma_distinctum_ott2952441,Ectinosoma_gracilicorne_ott2952443,Ectinosoma_major_ott2952453,Ectinosoma_pruvoti_ott2952454,Ectinosoma_reductum_ott2952455,Ectinosoma_neglectum_ott2952471,Ectinosoma_porosum_ott2952475,Ectinosoma_soyeri_ott2952476,Ectinosoma_smirnovi_ott2952480,Ectinosoma_minor_ott2952484,Ectinosoma_diops_ott2952488,Ectinosoma_henneguyi_ott2952490,Ectinosoma_tenuissima_ott2952494,Ectinosoma_concinnum_ott2952503,Ectinosoma_pygmaeum_ott2952504,Ectinosoma_pectinatum_ott2952505,Ectinosoma_abrau_ott2952511,Ectinosoma_barbicauda_ott2952515,Ectinosoma_andamanica_ott2952519,Ectinosoma_travei_ott2952521,Ectinosoma_papuarum_ott2952523,Ectinosoma_acutorostratum_ott2952525,Ectinosoma_californicum_ott2952549,Ectinosoma_chrystalii_ott6189762,Ectinosoma_propinqvum_ott6189763,Ectinosoma_cristalti_ott7694268,Ectinosoma_edwardsi_ott7694269)Ectinosoma_ott2952257,(Microsetella_norvegica_ott2950792,Microsetella_rosea_ott2951604)Microsetella_ott2952267,(Pseudobradya_arctica_ott2952254,Pseudobradya_kusnezovi_ott2952258,Pseudobradya_ambigua_ott2952260,Pseudobradya_pelegonos_ott2952263,Pseudobradya_leptognatha_ott2952271,Pseudobradya_distincta_ott2952272,Pseudobradya_barroisi_ott2952273,Pseudobradya_pulchera_ott2952274,Pseudobradya_soyeri_ott2952275,Pseudobradya_elegans_ott2952276,Pseudobradya_major_ott2952277,Pseudobradya_scabriuscula_ott2952278,Pseudobradya_usitata_ott2952280,Pseudobradya_cornuta_ott2952299,Pseudobradya_rhea_ott2952300,Pseudobradya_digitata_ott2952301,Pseudobradya_spinulosa_ott2952302,Pseudobradya_exilis_ott2952303,Pseudobradya_pelotrophos_ott2952317,Pseudobradya_minor_ott2952322,Pseudobradya_acuta_ott2952355,Pseudobradya_peresi_ott2952356,Pseudobradya_quoddiensis_ott2952357,Pseudobradya_pygmaea_ott2952364,Pseudobradya_hirsuta_ott2952365,Pseudobradya_pelogonos_ott2952366,Pseudobradya_psammophila_ott2952372,Pseudobradya_attenuata_ott2952373,Pseudobradya_fusca_ott2952374,Pseudobradya_parvula_ott2952376,Pseudobradya_maxima_ott2952378,Pseudobradya_similis_ott2952396,Pseudobradya_pectinifera_ott2952397,Pseudobradya_truncatiseta_ott2952409,Pseudobradya_banyulensis_ott2952414,Pseudobradya_lanceta_ott2952415,Pseudobradya_brevicaudata_ott2952416,Pseudobradya_crassipes_ott2952417,Pseudobradya_brevicornis_ott2952419,Pseudobradya_robusta_ott2952420,Pseudobradya_pelobates_ott2952429,Pseudobradya_oligochaeta_ott2952442,Pseudobradya_proxima_ott2952446,Pseudobradya_pulchella_ott2952449,Pseudobradya_tenella_ott2952516,Pseudobradya_gascae_ott5781620)Pseudobradya_ott2952255,(Peltobradya_bryozoophila_ott2952261)Peltobradya_ott2952262,(Noodtiella_tabogensis_ott2952264,Noodtiella_lusitanica_ott2952286,Noodtiella_pectinata_ott2952292,Noodtiella_pacifica_ott2952329,Noodtiella_iscensis_ott2952377,Noodtiella_larinconadensis_ott2952412,Noodtiella_intermedia_ott2952426,Noodtiella_enertha_ott2952427,Noodtiella_chilensis_ott2952444,Noodtiella_gracilis_ott2952457,Noodtiella_ornamentalis_ott2952501,Noodtiella_coquimbensis_ott2952506,Noodtiella_hoodensis_ott2952522,Noodtiella_mielkei_ott2952524,Noodtiella_arenosetelloides_ott2952526,Noodtiella_frequentior_ott2952538,Noodtiella_problematica_ott2952542,Noodtiella_wellsi_ott2952544)Noodtiella_ott2952265,(Bradyellopsis_foliatus_ott2952268,Bradyellopsis_tumidis_ott2952279,Bradyellopsis_arupinensis_ott2952281,Bradyellopsis_briani_ott2952310,Bradyellopsis_subniger_ott2952402)Bradyellopsis_ott2952269,(Pseudectinosoma_reductum_ott2952284,Pseudectinosoma_vandeli_ott2952319,Pseudectinosoma_kunzi_ott2952452,Pseudectinosoma_galassiae_ott2952460,Pseudectinosoma_janineae_ott2952463,Pseudectinosoma_minor_ott2952482)Pseudectinosoma_ott2952285,(Klieosoma_spinosum_ott2952288,Klieosoma_aberrans_ott2952369,Klieosoma_triarticulatum_ott2952479)Klieosoma_ott2952289,(Arenosetella_rouchi_ott2952294,Arenosetella_kaiseri_ott2952311,Arenosetella_balakrishnani_ott2952316,Arenosetella_macronychospina_ott2952318,Arenosetella_panamensis_ott2952320,Arenosetella_fissilis_ott2952331,Arenosetella_vinadelmarensis_ott2952336,Arenosetella_fimbricaudata_ott2952437,Arenosetella_bidenta_ott2952458,Arenosetella_mediterranea_ott2952459,Arenosetella_incerta_ott2952461,Arenosetella_bassantae_ott2952464,Arenosetella_littoralis_ott2952465,Arenosetella_madagascariensis_ott2952467,Arenosetella_tenuissima_ott2952469,Arenosetella_indica_ott2952470,Arenosetella_limnophila_ott2952472,Arenosetella_tricornis_ott2952474,Arenosetella_longiseta_ott2952485,Arenosetella_germanica_ott2952500,Arenosetella_duriensis_ott2952545,Arenosetella_spinicauda_ott2952547,Arenosetella_bidentata_ott2952553,Arenostella_germanica_ott6189756,Arenosetella_lanceorostrata_ott7114947,Arenosetella_microdontus_ott7694264,Arenosetella_unisetella_ott7694265)Arenosetella_ott2952295,(Parabradya_dilatata_ott2952296,Parabradya_samsoni_ott2952328,Parabradya_bodini_ott2952339,Parabradya_confluens_ott2952344,Parabradya_atlantica_ott2952406,Parabradya_abyssalis_ott7694273)Parabradya_ott2952297,(Bradya_limicola_ott2952298,Bradya_cladiofera_ott2952312,Bradya_typica_ott2952340,Bradya_simulans_ott2952342,Bradya_minutiseta_ott2952346,Bradya_edwardsi_ott2952371,Bradya_longispinosa_ott2952387,Bradya_proxima_ott2952392,Bradya_hirsuta_ott2952395,Bradya_scotti_ott2952404,Bradya_furcata_ott2952405,Bradya_congenera_ott2952407,Bradya_minor_ott2952424,Bradya_macrochaeta_ott2952430,Bradya_brevicornis_ott2952433,Bradya_theodori_ott2952434,Bradya_furvata_ott2952435,Bradya_similis_ott2952447,Bradya_armifera_ott2952448,Bradya_fusca_ott2952450,Bradya_pugiochaeta_ott2952451,Bradya_dubia_ott2952456,Bradya_kurtschminkei_ott2952489,Bradya_elegans_ott2952491,Bradya_longifurcata_ott7694266)Bradya_ott296854,(Ectinosomella_nitidula_ott2952306)Ectinosomella_ott2952305,(Tetanopsis_mediterranea_ott2952308,Tetanopsis_smithi_ott2952353,Tetanopsis_medius_ott2952550,Tetanopsis_typicus_ott2952552)Tetanopsis_ott2952309,(Rangabradya_indica_ott2952313)Rangabradya_ott2952314,(Glabrotelson_bodini_ott2952332,Glabrotelson_leptoderma_ott2952334,Glabrotelson_psammae_ott2952335,Glabrotelson_chappuisi_ott2952348,Glabrotelson_noodti_ott2952411,Glabrotelson_bozici_ott2952462,Glabrotelson_meridionale_ott2952468,Glabrotelson_mehuinensis_ott2952493,Glabrotelson_monniotae_ott2952499,Glabrotelson_soyeri_ott2952507,Glabrotelson_scheibeli_ott2952512,Glabrotelson_abbotti_ott2952513,Glabrotelson_tenuissima_ott2952514,Glabrotelson_clavatum_ott2952529,Glabrotelson_mehuinense_ott2952532,Glabrotelson_setosum_ott2952535,Glabrotelson_bengalense_ott2952537,Glabrotelson_antarcticum_ott2952539)Glabrotelson_ott2952333,(Sigmatidium_kunzi_ott2952337,Sigmatidium_difficile_ott2952428,Sigmatidium_rouchi_ott2952438,Sigmatidium_noodti_ott2952439,Sigmatidium_parvulum_ott2952440,Sigmatidium_chappuisi_ott2952473,Sigmatidium_arenosetelloides_ott2952495,Sigmatidium_problematicum_ott2952496,Sigmatidium_triarticulatum_ott2952528)Sigmatidium_ott2952338,(Halophytophilus_spinicornis_ott2952367,Halophytophilus_fusiformis_ott2952398,Halophytophilus_lopheliae_ott2952477,Halophytophilus_similis_ott2952483,Halophytophilus_simplex_ott2952517,Halophytophilus_prehensilus_ott2952527)Halophytophilus_ott2952368,(Ectinosomoides_longipes_ott2952431)Ectinosomoides_ott2952408,(Oikopus_rostrilabrus_ott2952548)Oikopus_ott2952481,(Chaulionyx_paivacarvalhoi_ott4677813)Chaulionyx_ott4677812,(Parahalectinosoma_maiorovae_ott7694275)Parahalectinosoma_ott7694274,(Pontobradya_abyssalis_ott7694277)Pontobradya_ott7694276)Ectinosomatidae_ott296842,('Clytemnestridae sp. MW-2008 ott829064',(Clytemnestra_tenuis_ott2954398,Clytemnestra_farrani_ott2954402,Clytemnestra_atlantica_ott2954499,Clytemnestra_asetosa_ott2954501,Clytemnestra_gracilis_ott2954502,Clytemnestra_scutellata_ott2954595,Clytemnestra_hendorffi_ott2954782,Clytemnestra_longipes_ott2954971)Clytemnestra_ott2953964)Clytemnestridae_ott829063,(('Paramenophia sp. New Caledonia-RJH-2007 ott879897',Paramenophia_platysoma_ott2951964,Paramenophia_chilensis_ott2951971)Paramenophia_ott879883,(((Psammoleptomesochra_australis_ott2950348)Psammoleptomesochra_ott4678218,(Parastenhelia_littoralis_ott2950846,Parastenhelia_forficula_ott2950905,Parastenhelia_minuta_ott2950906,Parastenhelia_bulbosa_ott2950907,Parastenhelia_oligochaeta_ott2950908,Parastenhelia_megarostrum_ott2950909,Parastenhelia_hornelli_ott2950913,Parastenhelia_costata_ott2950914,Parastenhelia_antarctica_ott2950916,Parastenhelia_reducta_ott2950917,Parastenhelia_tenuis_ott2950918,Parastenhelia_similis_ott2950920,Parastenhelia_gracilis_ott2950922,Parastenhelia_pyriformis_ott2950923,Parastenhelia_aydini_ott6189999)Parastenhelia_ott1061770,(Karllangia_ornatissima_ott2950910,Karllangia_obscura_ott2951108,Karllangia_psammophila_ott2951318,Karllangia_pulchra_ott2951350)Karllangia_ott2951109,(Foweya_anglica_ott2950911,Foweya_tertia_ott2951320)Foweya_ott4678211,(Paraleptomesochra_wellsi_ott2951191,Paraleptomesochra_minima_ott2951220,Paraleptomesochra_similis_ott2951388)Paraleptomesochra_ott2951192)Parastenheliidae_ott639301,(Eudactylopus_lucayosi_ott2951716,Eudactylopus_fasciatus_ott2951720,Eudactylopus_latipes_ott2951801,Eudactylopus_atlanticus_ott2951806,Eudactylopus_krusadensis_ott2951808,Eudactylopus_andrewi_ott2951816,Eudactylopus_robustus_ott2951886,Eudactylopus_australis_ott2951926,Eudactylopus_opimia_ott2951927,Eudactylopus_spectabilis_ott2951981,Eudactylopus_striatus_ott2951983,Eudactylopus_anomala_ott2951984,Eudactylopus_yokjidoensis_ott7694383)Eudactylopus_ott535406)mrcaott2950348ott2951716)mrcaott879897ott2950348,((Euterpina_acutifrons_ott926399,Euterpina_gracilis_ott2949825,Euterpina_armata_ott2949826)Euterpina_ott926398)Euterpinidae_ott926397,(((Tisbe_furcata_ott995753,Tisbe_pontica_ott2953611,Tisbe_histriana_ott2953612,Tisbe_brigittevolkmannae_ott2953613,Tisbe_brevicornis_ott2953614,Tisbe_spinulosa_ott2953615,Tisbe_debilis_ott2953616,Tisbe_caspia_ott2953617,Tisbe_gracilis_ott2953618,Tisbe_elanitica_ott2953619,Tisbe_austrina_ott2953620,Tisbe_reticulata_ott2953621,Tisbe_acanthifera_ott2953622,Tisbe_ligustica_ott2953623,Tisbe_longicornis_ott2953624,Tisbe_holothuriae_ott2953625,Tisbe_elegantula_ott2953626,Tisbe_graciloides_ott2953627,Tisbe_finmarchica_ott2953628,Tisbe_longipes_ott2953630,Tisbe_elongata_ott2953631,Tisbe_bulbisetosa_ott2953632,Tisbe_carolinensis_ott2953633,Tisbe_ianthina_ott2953634,Tisbe_tenuimana_ott2953635,Tisbe_inflatiseta_ott2953636,Tisbe_ensifer_ott2953637,Tisbe_aragoi_ott2953639,Tisbe_tenera_ott2953640,Tisbe_reluctans_ott2953641,Tisbe_cluthae_ott2953642,Tisbe_ramphigera_ott2953643,Tisbe_wirketissae_ott2953644,Tisbe_palaeocrystica_ott2953645,Tisbe_media_ott2953646,Tisbe_caymanensis_ott2953647,Tisbe_persimilis_ott2953648,Tisbe_pontina_ott2953649,Tisbe_prolata_ott2953650,Tisbe_similis_ott2953651,Tisbe_racovitzai_ott2953652,Tisbe_antennulodenticulata_ott2953654,Tisbe_dilatata_ott2953655,Tisbe_clodiensis_ott2953656,Tisbe_pentataenia_ott2953657,Tisbe_trisetosa_ott2953658,Tisbe_battagliai_ott2953659,Tisbe_armata_ott2953660,Tisbe_thailandensis_ott2953661,Tisbe_dahmsi_ott2953662,Tisbe_alaskensis_ott2953663,Tisbe_barbigera_ott2953664,Tisbe_gigantea_ott2953665,Tisbe_denticulata_ott2953666,Tisbe_maraensis_ott2953667,Tisbe_gracilipes_ott2953668,Tisbe_biminiensis_ott2953669,Tisbe_monozota_ott2953670,Tisbe_puelloi_ott2953671,Tisbe_perplexa_ott2953673,Tisbe_remanei_ott2953674,Tisbe_longisetosa_ott2953675,Tisbe_japonica_ott2953676,Tisbe_johnsoni_ott2953677,Tisbe_gurneyi_ott2953678,Tisbe_celata_ott2953679,Tisbe_cucumariae_ott2953680,Tisbe_marmorata_ott2953681,Tisbe_coulli_ott2953683,Tisbe_minor_ott2953684,Tisbe_bocqueti_ott2953685,Tisbe_robusta_ott2953686,Tisbe_tenella_ott2953687,Tisbe_lagunaris_ott2953688,Tisbe_compacta_ott2953689,Tisbe_pori_ott2953690,Tisbe_bermudensis_ott2953691,Tisbe_inflata_ott2953692,Tisbe_angusta_ott2953693,Tisbe_variana_ott2953694,Tisbe_varians_ott2953695,Tisbe_dobzhanskii_ott2953696,Tisbe_varipes_ott2953697,Tisbe_cf._tenera_CCUMP_44_ott5092716,Tisbe_gracioides_ott6190046,Tisbe_environmental_sample_ott7115169,Tisbe_finmarchia_ott7694391)Tisbe_ott995752,(Paraidya_major_ott2953701,Paraidya_occulta_ott2953704,Paraidya_minor_ott2953799)Paraidya_ott2953702,(Tisbella_pulchella_ott2953719,Tisbella_alba_ott2953723,Tisbella_timsae_ott2953741,Tisbella_rosea_ott2953751)Tisbella_ott2953720,(Neotisbella_gigas_ott2953724)Neotisbella_ott2953725,(Drescheriella_racovitzai_ott4678300,Drescheriella_glacialis_ott4678301)Drescheriella_ott4678299,(Volkmannia_attenuata_ott5092718,Volkmannia_forficula_ott5092719)Volkmannia_ott5092717)Tisbinae_ott5756335,(Scutellidium_karletzi_ott2953709,Scutellidium_fasciatum_ott2953711,Scutellidium_armatus_ott2953712,Scutellidium_caeneus_ott2953713,Scutellidium_plumosum_ott2953735,Scutellidium_lenticulare_ott2953736,Scutellidium_ligusticum_ott2953740,Scutellidium_arthuri_ott2953742,Scutellidium_australe_ott2953752,Scutellidium_digitatum_ott2953755,Scutellidium_sarsi_ott2953756,Scutellidium_sargassi_ott2953757,Scutellidium_antarcticum_ott2953758,Scutellidium_idyoides_ott2953759,Scutellidium_caenus_ott2953769,Scutellidium_hirutai_ott2953770,Scutellidium_loureiroi_ott2953772,Scutellidium_deseadensis_ott2953774,Scutellidium_longicauda_ott2953775,Scutellidium_ringueleti_ott2953776,Scutellidium_fucicolum_ott2953777,Scutellidium_intermedium_ott2953778,Scutellidium_strigosum_ott2953779,Scutellidium_dentipes_ott2953780,Scutellidium_purpurocincta_ott2953781,Scutellidium_major_ott2953782,Scutellidium_boreale_ott2953783,Scutellidium_patellarum_ott2953784,Scutellidium_longicaudum_ott2953785,Scutellidium_lamellipes_ott2953802,Scutellidium_macrosetum_ott2953803,Scutellidium_spinatum_ott2953804,Scutellidium_sanctaecrucis_ott2953814,Scutellidium_machairopoides_ott2953820,Scutellidium_cockburni_ott2953822,Machairopus_littoralis_ott7694388,Scutellidium_ringuelti_ott7694389)Scutellidium_ott2953710,(Tisbintra_jonesi_ott2953738,Tisbintra_nankaurica_ott2953764,Tisbintra_monroyi_ott7694393)Tisbintra_ott2953739,((Cholidya_polypi_ott2953753)Cholidya_ott2953754,(Cholidyella_intermedia_ott2953788,Cholidyella_breviseta_ott4678295,Cholidyella_nesisi_ott4678297,Cholidyella_incisa_ott4678298)Cholidyella_ott4678293,(Amplipedicola_pectinatus_ott2953817)Amplipedicola_ott2953816,(Brescianiana_rotundus_ott4678288)Brescianiana_ott4678287,(Yunona_marginata_ott4678290)Yunona_ott4678289,(Octopinella_tenacis_ott4678305)Octopinella_ott4678304,(Avdeevia_antarctica_ott4678307)Avdeevia_ott4678306,(Tripartisoma_ovalis_ott4678309,Tripartisoma_trapezoidalis_ott4678310)Tripartisoma_ott4678308)Cholidyinae_ott5756336,(Bathyidia_remota_ott2953766)Bathyidia_ott2953763,(Idyanthopsis_psammophila_ott2953767)Idyanthopsis_ott2953768,(Sacodiscus_australis_ott2953800,Sacodiscus_fasciatus_ott2953805,Sacodiscus_humesi_ott2953807,Sacodiscus_littoralis_ott2953809,Sacodiscus_ovalis_ott2953811)Sacodiscus_ott2953750,(Aspinothorax_insolentis_ott4678292)Aspinothorax_ott4678291,(Genesis_vulcanoctopusi_ott4678303)Genesis_ott4678302,(Tachydiopsis_cyclopoides_ott6190045)Tachydiopsis_ott6190044)Tisbidae_ott995751,((Nannopus_palustris_ott1020747,Nannopus_perplexus_ott2949827,Nannopus_unisegmentatus_ott2949828,Nannopus_brasiliensis_ott2949829,Ilyophilus_flexibilis_ott5521030,Nannopus_abyssi_ott5781569,Nannopus_didelphis_ott6189973,Nannopus_hirsutus_ott6189974,Nannopus_procerus_ott6189975,Nannopus_scaldicola_ott6189976,Nannopus_bulbiseta_ott7115078,Nannopus_dimorphicus_ott7115079,Nannopus_ganghwaensis_ott7115080,Nannopus_minutus_ott7115081,Nannopus_parvipilis_ott7115082,Nannopus_parvus_ott7115083,Nannopus_serratus_ott7115084)Nannopus_ott433051,(Pontopolites_typicus_ott2949806,Pontopolites_duljjae_ott7694340)Pontopolites_ott2949641,(Huntemannia_doheoni_ott2954816,Huntemannia_jadensis_ott2954934,Huntemannia_biarticulatus_ott2955089,Huntemannia_lacustris_ott2955090,Huntemannia_micropus_ott2955091)Huntemannia_ott2954305,(Acuticoxa_biarticulata_ott5092763,Acuticoxa_ubatubaensis_ott5092764)Acuticoxa_ott5092762,(Laophontisochra_maryamae_ott5092766,Laophontisochra_terueae_ott5781570)Laophontisochra_ott5092765,(Rosacletodes_kuehnemanni_ott5092768)Rosacletodes_ott5092767)Nannopodidae_ott629109,((Onychocamptus_bengalensis_ott1066423,Onychocamptus_mohammed_ott2949840,Onychocamptus_heteropus_ott2949841,Onychocamptus_fratrisaustralis_ott2949842,Onychocamptus_krusensterni_ott2949843,Onychocamptus_anomalus_ott2949844,Onychocamptus_besnardi_ott2949846,Onychocamptus_taifensis_ott2949848,Onychocamptus_vitiospinulosa_ott2949849,Onychocamptus_satunensis_ott7694298,Onychocamptus_tratensis_ott7694299)Onychocamptus_ott1066425,(Folioquinpes_chathamensis_ott2949845,Folioquinpes_mangalis_ott2949870,Folioquinpes_indicus_ott7694290,Folioquinpes_pseudomangalis_ott7694291)Folioquinpes_ott2949862,(Echinolaophonte_armiger_ott2949847,Echinolaophonte_horrida_ott2949851,Echinolaophonte_brevispinosa_ott2949859,Echinolaophonte_tropica_ott2949863,Echinolaophonte_mirabilipes_ott2949866,Echinolaophonte_veniliae_ott2949882,Echinolaophonte_oshoroensis_ott2949915,Echinolaophonte_gladiator_ott2949919,Echinolaophonte_longantennata_ott2949928,Echinolaophonte_hystrix_ott2949930,Echinolaophonte_mirabilis_ott2950195,Echinolaophonte_tetracheir_ott2950196,Echinolaophonte_minuta_ott2950198,Echinolaophonte_arminger_ott2950245,Echinolaophonte_sp._FHL_1_ott7115039,Echinolaophonte_mordoganensis_ott7694287,Echinolaophonte_villabonae_ott7694288)Echinolaophonte_ott2949860,(Asellopsis_littoralis_ott2949852,Asellopsis_hispida_ott2950080,Asellopsis_penicillata_ott2950081,Asellopsis_sarmatica_ott2950084,Asellopsis_bacescui_ott2950085,Asellopsis_intermedia_ott2950090,Asellopsis_duboscqui_ott2950221)Asellopsis_ott2949853,(Paronychocamptus_huntsmani_ott2949854,Paronychocamptus_curticaudatus_ott2950009,Paronychocamptus_nanus_ott2950054,Paronychocamptus_wilsoni_ott2950167)Paronychocamptus_ott2949855,(Tapholeon_uniarticulatus_ott2949856,Tapholeon_ornatus_ott2949858,Tapholeon_chappuisius_ott2949936,Tapholeon_tenuis_ott2949937,Tapholeon_arenicolus_ott2949941,Tapholeon_inconspicuus_ott2949944)Tapholeon_ott2949857,(Paralaophonte_karmensis_ott2949864,Paralaophonte_galapagoensis_ott2949925,Paralaophonte_pallaresae_ott2949926,Paralaophonte_kolarovi_ott2949929,Paralaophonte_innae_ott2949945,Paralaophonte_perplexa_ott2949952,Paralaophonte_brevirostris_ott2949991,Paralaophonte_majae_ott2950000,Paralaophonte_octavia_ott2950001,Paralaophonte_sculpta_ott2950016,Paralaophonte_dieuzeidei_ott2950018,Paralaophonte_tenera_ott2950019,Paralaophonte_lunata_ott2950020,Paralaophonte_spitzbergensis_ott2950021,Paralaophonte_pacifica_ott2950025,Paralaophonte_macera_ott2950028,Paralaophonte_lamellipes_ott2950038,Paralaophonte_asellopsiformis_ott2950045,Paralaophonte_ormieresi_ott2950048,Paralaophonte_meinerti_ott2950049,Paralaophonte_zimmeri_ott2950075,Paralaophonte_gracilipes_ott2950077,Paralaophonte_lacerdai_ott2950078,Paralaophonte_problematica_ott2950100,Paralaophonte_pilosoma_ott2950101,Paralaophonte_royi_ott2950103,Paralaophonte_longipes_ott2950104,Paralaophonte_gurneyi_ott2950124,Paralaophonte_obscura_ott2950128,Paralaophonte_quaterspinata_ott2950131,Paralaophonte_congenera_ott2950132,Paralaophonte_taurina_ott2950140,Paralaophonte_hyperborea_ott2950193,Paralaophonte_livingstoni_ott2950228,Paralaophonte_echinata_ott2950229,Paralaophonte_panamensis_ott2950230,Paralaophonte_aenigmaticum_ott2950231,Paralaophonte_septemarticulata_ott2950233,Paralaophonte_harpagone_ott2950243,Paralaophonte_pacificavicinum_ott5781562,Paralaophonte_pacificaemulator_ott5781563,Paralaophonte_sp._FHL_2_ott7115043,Paralaophonte_sp._FHL_3_ott7115044,Paralaophonte_wellsi_ott7694300)Paralaophonte_ott2949865,(Heteronychocamptus_exiguus_ott2949867,Heteronychocamptus_connexus_ott4677735)Heteronychocamptus_ott4677734,(Quinquelaophonte_capillata_ott2949868,Quinquelaophonte_wellsi_ott2949875,Quinquelaophonte_quinquespinosa_ott2949876,Quinquelaophonte_koreana_ott2949880,Quinquelaophonte_varians_ott2949898,Quinquelaophonte_bunakenensis_ott2949911,Quinquelaophonte_parasigmoides_ott2950082,Quinquelaophonte_longifurcata_ott2950117,Quinquelaophonte_candelabrum_ott2950234,Quinquelaophonte_prolixasetae_ott2950235,Quinquelaophonte_aestuarii_ott5781561,Quinquelaophonte_aurantius_ott7115045)Quinquelaophonte_ott2949869,(Pseudonychocamptus_marinovi_ott2949871,Pseudonychocamptus_colomboi_ott2949885,Pseudonychocamptus_spinifer_ott2949932,Pseudonychocamptus_abbreviatus_ott2950041,Pseudonychocamptus_koreni_ott2950203,Pseudonychocamptus_proximus_ott2950205)Pseudonychocamptus_ott2949872,(Galapalaophonte_pacifica_ott2949873,Galapalaophonte_antillensis_ott2949879,Galapalaophonte_biarticulata_ott2949887,Galapalaophonte_chilensis_ott2949889,Galapalaophonte_variabilis_ott2949985,Galapalaophonte_carolinensis_ott2949987,Galapalaophonte_triarticulata_ott2950191,Galapalaophonte_alvaroi_ott5781565)Galapalaophonte_ott2949874,(Coullia_insularis_ott2949877,Coullia_clysmae_ott2949881,Coullia_platychelipusoides_ott2949978,Coullia_heteropus_ott2949980,Coullia_mediterranea_ott2950039,Coullia_tongariki_ott2950099)Coullia_ott2949878,(Corbulaseta_bulligera_ott2949883,Corbulaseta_pacifica_ott2949886,Corbulaseta_tokiokai_ott2949888)Corbulaseta_ott2949884,(Laophonte_similicornuta_ott2949890,Laophonte_glacialis_ott2949892,Laophonte_litophila_ott2949899,Laophonte_parvula_ott2949909,Laophonte_dominicalis_ott2949910,Laophonte_reticaudata_ott2949912,Laophonte_varians_ott2949913,Laophonte_lignosa_ott2949933,Laophonte_acutirostris_ott2949951,Laophonte_longistylata_ott2949955,Laophonte_thoracica_ott2949960,Laophonte_applanata_ott2949966,Laophonte_cornuta_ott2949969,Laophonte_faxi_ott2949972,Laophonte_serrata_ott2949974,Laophonte_depressa_ott2949988,Laophonte_trilobata_ott2949990,Laophonte_arenicola_ott2950010,Laophonte_norlandica_ott2950017,Laophonte_denticornis_ott2950060,Laophonte_ciliata_ott2950061,Laophonte_confusa_ott2950063,Laophonte_macani_ott2950065,Laophonte_hirsutus_ott2950066,Laophonte_adduensis_ott2950068,Laophonte_baltica_ott2950070,Laophonte_borceai_ott2950074,Laophonte_dinocerata_ott2950076,Laophonte_nordgaardi_ott2950079,Laophonte_mississippiensis_ott2950083,Laophonte_setosa_ott2950092,Laophonte_commensalis_ott2950093,Laophonte_expansa_ott2950108,Laophonte_recticaudata_ott2950109,Laophonte_pseudoculata_ott2950115,Laophonte_parvuloides_ott2950125,Laophonte_australasica_ott2950134,Laophonte_galapagoensis_ott2950135,Laophonte_euxiniphila_ott2950137,Laophonte_inopinata_ott2950141,Laophonte_longicaudata_ott2950143,Laophonte_brevifurca_ott2950144,Laophonte_adamsiae_ott2950146,Laophonte_farrani_ott2950149,Laophonte_foxi_ott2950154,Laophonte_plana_ott2950156,Laophonte_spinicauda_ott2950158,Laophonte_sima_ott2950172,Laophonte_curvata_ott2950173,Laophonte_inornata_ott2950182,Laophonte_sporadiensis_ott2950214,Laophonte_hamata_ott2950217,Laophonte_wiltoni_ott2950222,Laophonte_aldonae_ott2950225,Laophonte_paradduensis_ott5781566,Laophonte_inopiata_ott6189982,Laophonte_bullifera_ott7694293,Laophonte_ceter_ott7694294,Laophonte_curticauda_ott7694295)Laophonte_ott2949891,(Afrolaophonte_schmidti_ott2949893,Afrolaophonte_chilensis_ott2949895,Afrolaophonte_stocki_ott2949900,Afrolaophonte_aequatorialis_ott2949901,Afrolaophonte_leonis_ott2949903,Afrolaophonte_ensiger_ott2949904,Afrolaophonte_michaelae_ott2949905,Afrolaophonte_brignolii_ott2949906,Afrolaophonte_brevipes_ott2949976,Afrolaophonte_pori_ott2949977,Afrolaophonte_michae_ott2950037,Afrolaophonte_monodi_ott2950064,Afrolaophonte_renaudi_ott2950157)Afrolaophonte_ott2949894,(Heterolaophonte_discophora_ott2949896,Heterolaophonte_similis_ott2949902,Heterolaophonte_exigua_ott2949917,Heterolaophonte_pauciseta_ott2949934,Heterolaophonte_mendax_ott2949935,Heterolaophonte_insignis_ott2949938,Heterolaophonte_medax_ott2949946,Heterolaophonte_hamondi_ott2949947,Heterolaophonte_tenuispina_ott2949950,Heterolaophonte_furcata_ott2949986,Heterolaophonte_australis_ott2949992,Heterolaophonte_laurentica_ott2950014,Heterolaophonte_manifera_ott2950015,Heterolaophonte_hamata_ott2950024,Heterolaophonte_littoralis_ott2950029,Heterolaophonte_rottenburgi_ott2950030,Heterolaophonte_murmanica_ott2950042,Heterolaophonte_serratula_ott2950044,Heterolaophonte_tupitskyi_ott2950059,Heterolaophonte_phycobates_ott2950089,Heterolaophonte_livingstoni_ott2950095,Heterolaophonte_lalanai_ott2950105,Heterolaophonte_variabilis_ott2950114,Heterolaophonte_uncinata_ott2950118,Heterolaophonte_pygmaea_ott2950119,Heterolaophonte_brevipes_ott2950120,Heterolaophonte_norvegica_ott2950121,Heterolaophonte_campbelliensis_ott2950147,Heterolaophonte_letovae_ott2950180,Heterolaophonte_oculata_ott2950197,Heterolaophonte_bisetosa_ott2950199,Heterolaophonte_minuta_ott2950223,Heterolaophonte_stromi_ott2950226,Heterolaophonte_longisetigera_ott2950227,Heterolaophonte_denticulata_ott2950236,Heterolaophonte_heejinae_ott5092676,Heterolaophonte_islandica_ott7694292)Heterolaophonte_ott2949897,(Platylaophonte_delamarei_ott2949908)Platylaophonte_ott2949907,(Pilifera_gracilis_ott2949916)Pilifera_ott2949914,(Esola_vervoorti_ott2949920,Esola_bulbifera_ott2949922,Esola_lamellipes_ott2949953,Esola_bulligeri_ott2949954,Esola_lobata_ott2950043,Esola_profunda_ott2950096,Esola_canalis_ott2950113,Esola_galapagoensis_ott2950138)Esola_ott2949921,(Fiersiphontina_sensillata_ott2949923)Fiersiphontina_ott2949924,(Klieonychocamptus_ponticus_ott2949939)Klieonychocamptus_ott2949940,(Bathylaophonte_azorica_ott2949942,Bathylaophonte_pacifica_ott2950212,Bathylaophonte_faroensis_ott2950216)Bathylaophonte_ott2949943,(Archesola_longiremis_ott2949957,Archesola_typhlops_ott2949958,Archesola_hamondi_ott2950160)Archesola_ott2950098,(Klieonychocamptoides_remanei_ott2949962,Klieonychocamptoides_arenicola_ott2949965,Klieonychocamptoides_itoi_ott2950012,Klieonychocamptoides_arganoi_ott2950036)Klieonychocamptoides_ott2949963,(Troglophonte_spelaea_ott2949964)Troglophonte_ott2950163,(Psammolaophonte_spinicauda_ott2949968)Psammolaophonte_ott2949959,(Microlaophonte_spongicola_ott2949970,Microlaophonte_trisetosa_ott2950207)Microlaophonte_ott2949971,(Applanola_hirsuta_ott2949975)Applanola_ott2950073,(Loureirophonte_majahualensis_ott2949981,Loureirophonte_majacola_ott2949993,Loureirophonte_isabelensis_ott2950056,Loureirophonte_furcata_ott2950058,Loureirophonte_psammophila_ott2950110,Loureirophonte_mediterranea_ott2950123,Loureirophonte_minutum_ott2950139,Loureirophonte_cesareae_ott2950181,Loureirophonte_paranaensis_ott2950183,Loureirophonte_catharinensis_ott2950184,Loureirophonte_subterranea_ott2950188,Loureirophonte_laingensis_ott2950219)Loureirophonte_ott2949982,(Inermiphonte_drachi_ott2949989,Inermiphonte_danversae_ott2950201,Inermiphonte_hamondi_ott4677746)Inermiphonte_ott4677745,(Mictyricola_proxima_ott2949995,Mictyricola_typica_ott2949996)Mictyricola_ott2949994,(Psammoplatypus_discipes_ott2950003,Psammoplatypus_proprius_ott2950169)Psammoplatypus_ott4677749,(Pseudocleta_corbula_ott2950004)Pseudocleta_ott2950005,(Robustunguis_ungulatus_ott2950022,Robustunguis_minor_ott2950218)Robustunguis_ott2950023,(Apolethon_articulatus_ott2950026,Apolethon_bilobatus_ott2950033,Apolethon_fumator_ott2950034,Apolethon_hippoperus_ott2950035,Apolethon_trigonus_ott2950187)Apolethon_ott2950027,(Novolaophonte_viatorum_ott2950031)Novolaophonte_ott2949984,(Xanthilaophonte_trispinosa_ott2950032,Xanthilaophonte_carcinicola_ott2950062)Xanthilaophonte_ott2949979,(Wellsiphontina_distincta_ott2950046,Wellsiphontina_striata_ott2950177)Wellsiphontina_ott2950176,(Cletopyllus_secundus_ott2950052,Cletopyllus_papillifer_ott2950057,Cletopyllus_tertius_ott2950150,Cletopyllus_sagamiensis_ott2950189)Cletopyllus_ott2950053,(Pontophonte_leuke_ott2950069,Pontophonte_grigae_ott2950111)Pontophonte_ott2950112,(Laophontina_posidoniae_ott2950091,Laophontina_acantha_ott2950094,Laophontina_noodti_ott2950178,Laophontina_dubia_ott2950202,Laophontina_sp._DZMB026_ott7115042)Laophontina_ott2950047,(Pseudolaophonte_glemareci_ott2950102,Pseudolaophonte_proteus_ott2950194,Pseudolaophonte_spinosa_ott2950200)Pseudolaophonte_ott2949997,(Microchelonia_glacialis_ott2950107,Microchelonia_koreensis_ott2950133,Microchelonia_californiensis_ott2950136)Microchelonia_ott2950106,(Arenolaophonte_stygia_ott2950129)Arenolaophonte_ott2950130,(Lipomelum_adriaticum_ott2950142,Lipomelum_hispidum_ott2950151,Lipomelum_variabile_ott2950206,Lipomelum_heteromelum_ott2950242)Lipomelum_ott2950152,(Stygolaophonte_arenophila_ott2950148)Stygolaophonte_ott2950145,(Indolaophonte_ramai_ott2950155,Indolaophonte_gemmarum_ott2950211)Indolaophonte_ott2950071,(Lobitella_apoda_ott2950164)Lobitella_ott2950165,(Amerolaophontina_reducta_ott2950168)Amerolaophontina_ott2950166,(Harrietella_simulans_ott2950179)Harrietella_ott2950006,(Pseudocletopsyllis_spiniger_ott2950185,Pseudocletopsyllis_spinosa_ott7694303)Pseudocletopsyllis_ott2950186,(Marbefia_carthyi_ott2950204)Marbefia_ott4677760,(Hoplolaophonte_aculeata_ott2950210)Hoplolaophonte_ott2950209,(Spiniferaponte_ornata_ott2950215)Spiniferaponte_ott2950208,(Hemilaophonte_janinae_ott2950237)Hemilaophonte_ott2950224,(Platychelipus_laophontoides_ott2950238,Platychelipus_delamarei_ott2950240,Platychelipus_littoralis_ott2950244)Platychelipus_ott2950239,(Weddellaophonte_anyae_ott4677718)Weddellaophonte_ott4677717,(Mexicolaophonte_arganoi_ott4677720,Mexicolaophonte_mielkei_ott4677721,Mexicolaophonte_osellai_ott4677722,Mexicolaophonte_creola_ott4677723)Mexicolaophonte_ott4677719,(Chilaophonte_maiquillahuensis_ott4677725,Chilaophonte_concepcionensis_ott4677726)Chilaophonte_ott4677724,(Bathyesola_compacta_ott4677728)Bathyesola_ott4677727,(Propephonte_duangitensis_ott4677730)Propephonte_ott4677729,(Carraroenia_ruthae_ott4677733)Carraroenia_ott4677732,(Apistophonte_wasiniensis_ott4677738)Apistophonte_ott4677737,(Mielkiella_spinulosa_ott4677740)Mielkiella_ott4677739,(Mourephonte_longiseta_ott4677742)Mourephonte_ott4677741,(Raptolaophonte_ardua_ott4677744)Raptolaophonte_ott4677743,(Carcinocaris_dussarti_ott4677753,Carcinocaris_serrichelata_ott4677754,Carcinocaris_minipedia_ott4677755)Carcinocaris_ott4677752,(Aequinoctiella_cavallettii_ott4677757,Aequinoctiella_sagarum_ott4677758)Aequinoctiella_ott4677756,(Raowellsia_maculata_ott4677764)Raowellsia_ott4677763,(Cornylaophonte_pleisteri_ott4677766)Cornylaophonte_ott4677765,(Archilaophonte_maxima_ott4677768)Archilaophonte_ott4677767,(Peltidiphonte_furcata_ott4677770,Peltidiphonte_rostrata_ott4677771,Peltidiphonte_morovoensis_ott4677772,Peltidiphonte_cristata_ott4677773,Peltidiphonte_maior_ott4677774,Peltidiphonte_paracristata_ott4677775,Peltidiphonte_ovata_ott4677776,Peltidiphonte_andamanica_ott4677777)Peltidiphonte_ott4677769,(Elapholaophonte_decaceros_ott4677779)Elapholaophonte_ott4677778,(Maiquilaophonte_uachi_ott4677781)Maiquilaophonte_ott4677780,(Jejulaophonte_hyeopjaeensis_ott5781560)Jejulaophonte_ott5756317,(Onychoquinpes_permixtionis_ott5781564)Onychoquinpes_ott5756318,(Spiniferaphonte_ornata_ott6189983)Spiniferaphonte_ott4677762,(Raibautius_commensalis_ott7115047)Raibautius_ott7115046,(Vostoklaophonte_eupenta_ott7115049)Vostoklaophonte_ott7115048,(Philippiphonte_aspidosoma_ott7694302)Philippiphonte_ott7694301)Laophontidae_ott25558,((Donsiella_limnoriae_ott2949948,Donsiella_anglica_ott2949961,Donsiella_victoriae_ott2950008,Donsiella_bisetosa_ott2950013,Donsiella_phycolimnoriae_ott2950153)Donsiella_ott2949949,(Pseudotachidius_jubanyensis_ott2951686,Pseudotachidius_minimus_ott2951709,Pseudotachidius_horikoshii_ott2951710,Pseudotachidius_minutus_ott2951711,Pseudotachidius_ibericus_ott2951717,Pseudotachidius_peruanus_ott2951726,Pseudotachidius_bipartitus_ott2951763,Pseudotachidius_abyssalis_ott2951824,Pseudotachidius_coronatus_ott2951828,Pseudotachidius_similis_ott2951832,Pseudotachidius_brevisetosus_ott2951834,Pseudotachidius_vikingus_ott2951894,Pseudotachidius_cf._abyssalis_1371001_ott6190033,Pseudotachidius_cf._abyssalis_1371003_ott6190034)Pseudotachidius_ott2951687,(Pseudonsiella_longicaudata_ott2951692,Pseudonsiella_aotearoa_ott2951713)Pseudonsiella_ott2951693,(Xouthous_parasimulans_ott2951748,Xouthous_borealis_ott2951826,Xouthous_novaezealandiae_ott2951835,Xouthous_purpurocinctus_ott2951837,Xouthous_pectinatus_ott2951869,Xouthous_sarsi_ott2951895,Xouthous_scotti_ott2951897,Xouthous_ferrieri_ott2951899,Xouthous_pusillus_ott2951913,Xouthous_laticaudatus_ott2951922,Xouthous_simulans_ott2951924,Xouthous_maldiviae_ott4678333,Xouthous_cookensis_ott4678336,Xouthous_aemula_ott4678338,Xouthous_andamanensis_ott7115147,Xouthous_namibiensis_ott7115149,Xouthous_wellsi_ott7115150)Xouthous_ott2951749,(Xylora_longiantennulata_ott2951766,Xylora_neritica_ott2951821,(Xylora_bathyalis_DZMB550_ott7115151)Xylora_bathyalis_ott2951819)Xylora_ott2951767,(Idomenella_intermedia_ott2951846,Idomenella_rostrata_ott2951870,Idomenella_antarctica_ott2951903,Idomenella_coronata_ott2951920,Idomenella_janetae_ott5092727,Idomenella_paracoronata_ott7115143)Idomenella_ott7115141,(Peltisenia_aberrans_ott2951893)Peltisenia_ott2954284,(Danielssenia_spitsbergensis_ott2953877,Danielssenia_typica_ott2954182,Danielssenia_minuta_ott2954389,Danielssenia_reducta_ott2955080,Danielssenia_quadriseta_ott2955225)Danielssenia_ott2953878,(Mucrosenia_kliei_ott2953909,Mucrosenia_kendalli_ott2953911)Mucrosenia_ott2953910,(Keraia_tamara_ott2953923,Keraia_ricardae_ott4678345,Keraia_longiseta_ott4678346,Keraia_longirostrata_ott7694371)Keraia_ott4678344,(Pseudomesochra_media_ott2953925,Pseudomesochra_minor_ott2953931,Pseudomesochra_similis_ott2953932,Pseudomesochra_longifurcata_ott2953933,Pseudomesochra_perplexa_ott2953934,Pseudomesochra_gemina_ott2954080,Pseudomesochra_crispata_ott2954081,Pseudomesochra_affinis_ott2954193,Pseudomesochra_beckeri_ott2954244,Pseudomesochra_brucei_ott2954263,Pseudomesochra_meridianensis_ott2954316,Pseudomesochra_laptevensis_ott2954326,Pseudomesochra_latifurcata_ott2954333,Pseudomesochra_scheibeli_ott2954543,Pseudomesochra_abyssalis_ott2954617,Pseudomesochra_latifurca_ott2954632,Pseudomesochra_aberrans_ott2954668,Pseudomesochra_gertwilleni_ott2954817,Pseudomesochra_tatianae_ott2954932,Pseudomesochra_divaricata_ott2955147,Pseudomesochra_cf._tatianae_1181006_ott6190021,Pseudomesochra_cf._tatianae_8221013_ott6190022,Pseudomesochra_cf._tatianae_8381016_ott6190023,Pseudomesochra_cf._tatianae_8381018_ott6190024,Pseudomesochra_cf._tatianae_8381019_ott6190025,Pseudomesochra_cf._tatianae_8381028_ott6190026)Pseudomesochra_ott2953924,(Archisenia_sibirica_ott2953926)Archisenia_ott2954524,(Bathypsammis_polaris_ott2954011,Bathypsammis_longifurca_ott2954178,Bathypsammis_spinulosa_ott7694369)Bathypsammis_ott2954012,(Paranannopus_philistinus_ott2954021,Paranannopus_sarsi_ott2954024,Paranannopus_langi_ott2954025,Paranannopus_minutus_ott2954366,Paranannopus_trisetosus_ott2954489,Paranannopus_elongatus_ott2954490,Paranannopus_denticulatus_ott2954492,Paranannopus_truncatus_ott2954493,Paranannopus_uniarticulatus_ott2954494,Paranannopus_singulosetosus_ott2954495,Paranannopus_plumosus_ott2954496,Paranannopus_reductus_ott2954497,Paranannopus_kunzi_ott2954498,Paranannopus_caheti_ott2954573,Paranannopus_abyssi_ott2954574,Paranannopus_bahusiensis_ott2954712,Paranannopus_triarticulatus_ott2954719,Paranannopus_atlanticus_ott2954721,Paranannopus_bahusiense_ott2954896,Paranannopus_variabilis_ott2955018,Paranannopus_longithorax_ott2955025,Paranannopus_arndwilleni_ott2955026,Paranannopus_hicksi_ott2955027,Paranannopus_wellsi_ott2955152,Paranannopus_echinipes_ott2955153)Paranannopus_ott2954022,(Paradanielssenia_kunzi_ott2954053,Paradanielssenia_biclavata_ott2954056,Paradanielssenia_triseta_ott2954107,Paradanielssenia_christineae_ott2954110,Paradanielssenia_clavata_ott2954111,Paradanielssenia_confluenta_ott2954336,Paradanielssenia_kathleenae_ott2954337,Paradanielssenia_meikae_ott2954339)Paradanielssenia_ott2954054,(Jonesiella_fusiformis_ott2954084,Jonesiella_eastwardae_ott2954731,Jonesiella_brucei_ott2954850,Jonesiella_hyaenae_ott2954862)Jonesiella_ott2954085,(Afrosenia_spinipes_ott2954108)Afrosenia_ott2954109,(Anapophysia_segonzaci_ott2954155,Anapophysia_borealis_ott2954563)Anapophysia_ott2954154,(Cylindronannopus_bispinosus_ott2954156,Cylindronannopus_primus_ott2954183,Cylindronannopus_elongatus_ott2954549)Cylindronannopus_ott2954157,(Psammis_longisetosa_ott2954176,Psammis_kliei_ott2955190,Psammis_longipes_ott2955200)Psammis_ott2954177,(Micropsammis_noodti_ott2954191)Micropsammis_ott2954192,(Prionos_ornata_ott2954280)Prionos_ott2954281,(Telopsammis_secunda_ott2954288,Telopsammis_galapagoensis_ott2954711,Telopsammis_pelobionta_ott2955154)Telopsammis_ott2954289,(Sentiropsis_minuta_ott2954338,Sentiropsis_vietnamensis_ott2954713,Sentiropsis_coreana_ott5092720,Sentiropsis_sp._DZMB023_ott7115146)Sentiropsis_ott2954335,(Leptotachidia_iberica_ott2954551)Leptotachidia_ott2954552,(Fladenia_intermedia_ott2954703,Fladenia_robusta_ott2955081)Fladenia_ott2954704,(Apodonsiella_indica_ott4678321)Apodonsiella_ott4678320,(Nyxis_rostrocularis_ott4678341)Nyxis_ott4678340,(Oligoxylora_cooksoni_ott4678343)Oligoxylora_ott4678342,(Dactylopodella_clypeata_ott5092722,Dactylopodella_flava_ott5092723,Dactylopodella_vervoorti_ott5092724)Dactylopodella_ott5092721)Pseudotachidiidae_ott2953879,((Sarsocletodes_typicus_ott2950127,Sarsocletodes_secundus_ott2950159)Sarsocletodes_ott2950126,(Proceropes_secunda_ott5092731)Proceropes_ott5092730,(Adenopleurella_brevipes_ott5092733)Adenopleurella_ott5092732)Adenopleurellidae_ott5092729,((Oniscopsis_pauliani_ott2950305,Oniscopsis_dimorphus_ott2950383,Oniscopsis_robinsoni_ott2950386,Oniscopsis_inabai_ott2950391)Oniscopsis_ott2950306,(Phyllopodopsyllus_mielkei_ott2953855,Phyllopodopsyllus_minutus_ott2953888,Phyllopodopsyllus_berrieri_ott2954106,Phyllopodopsyllus_curtus_ott2954112,Phyllopodopsyllus_laticauda_ott2954194,Phyllopodopsyllus_hermani_ott2954195,Phyllopodopsyllus_petkovskii_ott2954196,Phyllopodopsyllus_pirgos_ott2954197,Phyllopodopsyllus_xenus_ott2954198,Phyllopodopsyllus_danielae_ott2954202,Phyllopodopsyllus_punctatus_ott2954211,Phyllopodopsyllus_crenulatus_ott2954212,Phyllopodopsyllus_kunzi_ott2954213,Phyllopodopsyllus_setouchiensis_ott2954214,Phyllopodopsyllus_galapagoensis_ott2954215,Phyllopodopsyllus_yucatanensis_ott2954219,Phyllopodopsyllus_aegypticus_ott2954231,Phyllopodopsyllus_paraborutzkyi_ott2954233,Phyllopodopsyllus_biarticulatus_ott2954268,Phyllopodopsyllus_bahamensis_ott2954269,Phyllopodopsyllus_mossmani_ott2954270,Phyllopodopsyllus_medius_ott2954271,Phyllopodopsyllus_longicaudatus_ott2954272,Phyllopodopsyllus_hibernicus_ott2954273,Phyllopodopsyllus_furciger_ott2954277,Phyllopodopsyllus_borutzkyi_ott2954299,Phyllopodopsyllus_parabradyi_ott2954375,Phyllopodopsyllus_briani_ott2954410,Phyllopodopsyllus_tristanensis_ott2954544,Phyllopodopsyllus_gertrudi_ott2954548,Phyllopodopsyllus_pallaresae_ott2954783,Phyllopodopsyllus_langi_ott2954813,Phyllopodopsyllus_armatus_ott2954828,Phyllopodopsyllus_carinatus_ott2954829,Phyllopodopsyllus_intermedius_ott2954830,Phyllopodopsyllus_hartmannorum_ott2954833,Phyllopodopsyllus_angolensis_ott2954834,Phyllopodopsyllus_geddesi_ott2954895,Phyllopodopsyllus_opisthoceratus_ott2954980,Phyllopodopsyllus_bermudae_ott2954981,Phyllopodopsyllus_parafurciger_ott2954982,Phyllopodopsyllus_pauli_ott2954984,Phyllopodopsyllus_paramossmani_ott2955084,Phyllopodopsyllus_paraxenus_ott2955102,Phyllopodopsyllus_bradyi_ott2955139,Phyllopodopsyllus_minor_ott2955146,Phyllopodopsyllus_trichophorus_ott2955164,Phyllopodopsyllus_tenuis_ott2955165,Phyllopodopsyllus_hardingi_ott2955172,Phyllopodopsyllus_chavei_ott2955173,Phyllopodopsyllus_borutskyi_ott2955175,Phyllopodopsyllus_laspalmensis_ott2955176,Phyllopodopsyllus_stigmosus_ott2955177,Phyllopodopsyllus_alatus_ott2955178,Phyllopodopsyllus_simplex_ott2955179,Phyllopodopsyllus_wellsi_ott2955180,Phyllopodopsyllus_ancylus_ott2955237,Phyllopodopsyllus_gracilipes_ott2955258,Phyllopodopsyllus_pseudokunzi_ott5781544,Phyllopodopsyllus_iuanamai_ott5781545,Phyllopodopsyllus_ponticus_ott5781546,Phyllopodpsyllus_furciger_ott6190041,Phyllopodopsyllus_paraborouthy_ott7694380,Phyllopodopsyllus_parastigmosus_ott7694381,Phyllopodpsyllus_bradyi_ott7694382)Phyllopodopsyllus_ott2953856,(Aigondiceps_bocki_ott2954071,Aigondiceps_kunzi_ott2954075,Aigondiceps_brevicauda_ott2954605,Aigondiceps_bodini_ott2955163)Aigondiceps_ott2954579,(Paraschizopera_menaiensis_ott2954116,Paraschizopera_trifida_ott2954926,Paraschizopera_beckeri_ott2954943)Paraschizopera_ott2954927,(Tetragoniceps_santacruzensis_ott2954264,Tetragoniceps_galapagoensis_ott2954266,Tetragoniceps_pacificus_ott2954547,Tetragoniceps_pygmaeus_ott2954580,Tetragoniceps_dubia_ott2954581,Tetragoniceps_brownei_ott2954584,Tetragoniceps_scotti_ott2954599,Tetragoniceps_prima_ott2954647,Tetragoniceps_brevicauda_ott2954725,Tetragoniceps_bergensis_ott2954726,Tetragoniceps_arenicolous_ott2954727,Tetragoniceps_bookhouti_ott2954729,Tetragoniceps_melleolatus_ott2954730,Tetragoniceps_profondus_ott2954733,Tetragoniceps_incertus_ott2954734,Tetragoniceps_malleolata_ott2954835,Tetragoniceps_arenicolus_ott2954958,Tetragoniceps_unguis_ott2954970,Tetragoniceps_trispinosus_ott2955096,Tetragoniceps_macronyx_ott2955101,Tetragoniceps_truncata_ott2955144,Tetragoniceps_longicaudata_ott2955145,Tetragoniceps_longiremis_ott2955224)Tetragoniceps_ott2954265,(Diagoniceps_mexicana_ott2954279,Diagoniceps_laevis_ott2954568,Diagoniceps_monodi_ott2954569,Diagoniceps_trifidus_ott2954570)Diagoniceps_ott2954072,(Pteropsyllus_consimilis_ott2954285,Pteropsyllus_trisetosus_ott2954606,Pteropsyllus_plebeius_ott2955193)Pteropsyllus_ott2954286,(Godianiceps_maya_ott2954876)Godianiceps_ott2954877,(Protogoniceps_hebraeus_ott2954945)Protogoniceps_ott2954906,(Laophontella_armata_ott2955133,Laophontella_typica_ott2955143)Laophontella_ott2955134,(Neogoniceps_martinezi_ott4678405)Neogoniceps_ott4678404,(Mwania_phytocola_ott4678407)Mwania_ott4678406,(Odaginiceps_clarkae_ott4678409,Odaginiceps_elegantissima_ott4678410,Odaginiceps_immanis_ott4678411,Odaginiceps_xamaneki_ott4678412,Odaginiceps_korykosensis_ott4678413)Odaginiceps_ott4678408)Tetragonicipitidae_ott2953857,((Parameiropsis_rapiens_ott2951056,Parameiropsis_peruanus_ott2951057,Parameiropsis_poseidonicus_ott2951234,Parameiropsis_amphitriteae_ott2951235,Parameiropsis_senckenbergi_ott2951240,Parameiropsis_antennafortis_ott2951241,Parameiropsis_neptuni_ott2951243,Parameiropsis_magnus_ott2951325,Parameiropsis_kodosensis_ott6189996,Parameiropsis_tetraspinosa_ott6189997,Parameiropsis_sp._DZMB582_ott7115092)Parameiropsis_ott2951055)Parameiropsidae_ott2954663,(Parathalestris_jejuensis_ott2951679,Parathalestris_parviseta_ott2951718,Parathalestris_cronii_ott2951731,Parathalestris_hibernica_ott2951733,Parathalestris_aurantiaca_ott2951735,Parathalestris_cambriensis_ott2951737,Parathalestris_clausii_ott2951738,Parathalestris_patagonica_ott2951742,Parathalestris_irelandica_ott2951743,Parathalestris_bulbiseta_ott2951747,Parathalestris_dovi_ott2951752,Parathalestris_infesta_ott2951754,Parathalestris_northumbrica_ott2951761,Parathalestris_paraharpactoides_ott2951762,Parathalestris_incerta_ott2951775,Parathalestris_verrucosa_ott2951780,Parathalestris_pacificus_ott2951782,Parathalestris_jacksoni_ott2951785,Parathalestris_affinis_ott2951786,Parathalestris_similis_ott2951811,Parathalestris_californica_ott2951823,Parathalestris_intermedia_ott2951825,Parathalestris_harpactoides_ott2951849,Parathalestris_mourei_ott2951876,Parathalestris_spectabilis_ott2951951,Parathalestris_platycheles_ott2951955,Parathalestris_areolata_ott2951959,Parathalestris_ganio_ott2951961,Parathalestris_vinosa_ott2951967,Parathalestris_perplexa_ott2951969,Parathalestris_denti_ott2951972,Parathalestris_coatsi_ott2951974,Parathalestris_harpacticoides_ott6190042,Parathalestris_yeemini_ott7115162)Parathalestris_ott2951680,(Thalestris_rhodymeniae_ott2951701,Thalestris_frigida_ott2951705,Thalestris_hokkaidoensis_ott2951708,Thalestris_purpurea_ott2951712,Thalestris_serrulata_ott2951714,Thalestris_filifera_ott2951715,Thalestris_karmensis_ott2951719,Thalestris_clausi_ott2951723,Thalestris_australis_ott2951724,Thalestris_valida_ott2951727,Thalestris_sordida_ott2951732,Thalestris_peltata_ott2951734,Thalestris_gibba_ott2951741,Thalestris_longipes_ott2951750,Thalestris_hibernica_ott2951753,Thalestris_forficula_ott2951759,Thalestris_denti_ott2951760,Thalestris_gigas_ott2951765,Thalestris_brevicornis_ott2951768,Thalestris_normani_ott2951774,Thalestris_pontica_ott2951777,Thalestris_helgolandica_ott2951778,Thalestris_microphylla_ott2951779,Thalestris_jacksoni_ott2951792,Thalestris_mysis_ott2951843,Thalestris_pectinimana_ott2951854,Thalestris_polaris_ott2951891,Thalestris_rufoviolascens_ott2951898,Thalestris_robusta_ott2951904,Thalestris_ciliata_ott2951925,Thalestris_longimana_ott2951928,Thalestris_brunnea_ott2951929,Thalestris_forficuloides_ott2951965,Thalestris_curticauda_ott2951975,Thalestris_curticornis_ott2951988,Thalestris_harpactoides_ott2951989,Thalestris_northumbrica_ott5092708)Thalestris_ott2951702,(Peltthestris_tripartita_ott2951744)Peltthestris_ott2951745,((Dactylopia_peruana_ott2951771)Dactylopia_ott2951769,(Idyanthe_pusilla_ott2953698,Idyanthe_dilatata_ott2953700,Idyanthe_tenella_ott2953703,Idyanthe_australis_ott2953798)Idyanthe_ott2953699,(Idyella_australis_ott2953714,Idyella_exigua_ott2953718,Idyella_major_ott2953722,Idyella_pallidula_ott2953726,Idyella_kunzi_ott2953733,Idyella_tenuis_ott2953734,Idyella_nilmaensis_ott2953806)Idyella_ott2953715,(Tachidiella_parva_ott2953727,Tachidiella_sarsi_ott2953808,Tachidiella_kimi_ott2953810,Tachidiella_reducta_ott2953812,Tachidiella_patagonica_ott2953813,Tachidiella_minuta_ott2953818)Tachidiella_ott2953728,(Neoscutellidium_yeatmani_ott2953760)Neoscutellidium_ott2953761,(Styracothorax_gladiator_ott2954292)Styracothorax_ott2954293,(Idyellopsis_typica_ott2954654,Idyellopsis_minuta_ott7694286)Idyellopsis_ott2954290,(Nematovorax_gebkelinae_ott2955060,Nematovorax_cf._gebkelinae_2621005_ott6189977,Nematovorax_cf._gebkelinae_3431003_ott6189978,Nematovorax_cf._gebkelinae_6481012_ott6189979)Nematovorax_ott2954666,(Meteorina_magnifica_ott4678415)Meteorina_ott4678414,(Pseudometeorina_mystica_ott6189981)Pseudometeorina_ott6189980,Idyanthidae_sp._DZMB628_ott7115037)Idyanthidae_ott2954132,(Rhynchothalestris_vanhoffeni_ott2951781,Rhynchothalestris_cornuta_ott2951783,Rhynchothalestris_similis_ott2951787,Rhynchothalestris_campbelliensis_ott2951788,Rhynchothalestris_helgolandica_ott2951809,Rhynchothalestris_agigensis_ott2951815,Rhynchothalestris_tenuis_ott2951822,Rhynchothalestris_tenuicornis_ott2951887)Rhynchothalestris_ott2951773,(Amenophia_pulchella_ott2951798,Amenophia_ovalis_ott2951892,Amenophia_peltata_ott2951896,Amenophia_orientalis_ott2951948,Amenophia_tenuicornis_ott2951957)Amenophia_ott2951799,((Protolatiremus_sakaguchii_ott2951813)Protolatiremus_ott2951814)Protolatiremidae_ott2954278,(Marionobiotus_jeanneli_ott2951831)Marionobiotus_ott2951827,((Evansula_cumbraensis_ott2953216,Evansula_spinosa_ott2953236,Evansula_polaris_ott2953237,Evansula_belomorensis_ott2953238,Evansula_arenicola_ott2953390,Evansula_incerta_ott2953501,Evansula_pygmaea_ott2953503,'Evansula sp. n. 1 SR-2019 ott7114931')Evansula_ott2953217,(Boreovermis_bilobata_ott2953232)Boreovermis_ott2953233,(Cylinula_proxima_ott2953279,Cylinula_arganoi_ott2953302)Cylinula_ott2953280,(Cylindropsyllus_minor_ott2953497,Cylindropsyllus_ibericus_ott2953894,Cylindropsyllus_kunzi_ott2954849,Cylindropsyllus_remanei_ott2954950,Cylindropsyllus_proxima_ott2955030,Cylindropsyllus_laevis_ott2955041,Cylindropsyllus_govaerei_ott2955078)Cylindropsyllus_ott2953895,(Vermicaris_minuta_ott2953502,Vermicaris_pontica_ott2953548)Vermicaris_ott4678438,(Boreopontia_heipi_ott2953861)Boreopontia_ott2953862,(Selenopsyllus_profundus_ott2954028,Selenopsyllus_abyssalis_ott2954057,Selenopsyllus_antarcticus_ott2954058,Selenopsyllus_dahmsi_ott2955077)Selenopsyllus_ott2954029,(Willemsia_calceola_ott2954069)Willemsia_ott2954068,(Stenocaropsis_profundus_ott2954352,Stenocaropsis_valkanovi_ott2954354,Stenocaropsis_abyssalis_ott2954355,Stenocaropsis_similis_ott2954356,Stenocaropsis_pristina_ott2954882,Stenocaropsis_sp._DZMB017_ott7114935)Stenocaropsis_ott2954353,(Bolbotelos_longisetosus_ott4678437)Bolbotelos_ott4678436,(Navalonia_kerguelenensis_ott5521021)Navalonia_ott5334028)Cylindropsyllidae_ott2953828,((Noodtorthopsyllus_psammophilus_ott2953383,Noodtorthopsyllus_tageae_ott2953482,Noodtorthopsyllus_petkovskii_ott2953550)Noodtorthopsyllus_ott2953384,(Cubanocleta_noodti_ott2955236)Cubanocleta_ott2955235)Cristacoxidae_ott2955016,((Tachidiopsis_cyclopoides_ott2953705,Tachidiopsis_typica_ott2953748)Tachidiopsis_ott2953706,(Marsteinia_sarsi_ott2953744,Marsteinia_parasimilis_ott2953745,Marsteinia_bozici_ott2953749,Marsteinia_laubieri_ott2953771,Marsteinia_similis_ott2953819,Marsteinia_ibericus_ott2953821,Marsteinia_typica_ott2953969,Marsteinia_cf._ibericus_8521003_ott6189989,Marsteinia_cf._ibericus_8521006_ott6189990,Marsteinia_cf._similis_6771002_ott6189991,Marsteinia_cf._similis_8521008_ott6189992)Marsteinia_ott2953882,(Neobradya_pectinifera_ott2953887,Neobradya_pectinifer_ott7694342)Neobradya_ott2953886,(Antarcticobradya_tenuis_ott4678319)Antarcticobradya_ott4678318)Neobradyidae_ott2953883,((Pseudozosime_browni_ott2953707)Pseudozosime_ott2953708,(Zosime_bathyalis_ott2953716,Zosime_paratypica_ott2953721,Zosime_gisleni_ott2953729,Zosime_mediterranea_ott2953730,Zosime_anneae_ott2953765,Zosime_erythraea_ott2953786,Zosime_major_ott2953789,Zosime_bergensis_ott2953790,Zosime_typica_ott2953791,Zosime_valida_ott2953792,Zosime_pacifica_ott2953793,Zosime_reyssi_ott2953794,Zosime_atlantica_ott2953795,Zosime_paramajor_ott2953797,Zosime_cf._atlantica_3181005_ott6190050,Zosime_cf._atlantica_3381021_ott6190051,Zosime_cf._atlantica_3421004_ott6190052,Zosime_cf._atlantica_4111008_ott6190053,Zosime_cf._atlantica_4311015_ott6190054,Zosime_cf._atlantica_4311016_ott6190055,Zosime_cf._atlantica_4311017_ott6190056,Zosime_cf._atlantica_4581009_ott6190057,Zosime_cf._atlantica_5441016_ott6190058,Zosime_cf._atlantica_5651008_ott6190059,Zosime_cf._atlantica_5721014_ott6190060,Zosime_cf._atlantica_6311021_ott6190061,Zosime_cf._atlantica_6681029_ott6190062,Zosime_cf._atlantica_8581006_ott6190063,Zosime_cf._atlantica_8641011_ott6190064,Zosime_destituta_ott6190065,Zosime_sp._DZMB064_ott7115176,Zosime_carsteni_ott7694395,Zosime_changi_ott7694396,Zosime_comata_ott7694397,Zosime_eliasi_ott7694398,Zosime_gymnokosmosa_ott7694399)Zosime_ott2953717,(Peresime_reducta_ott2953731,Peresime_abyssalis_ott2953762)Peresime_ott2953732)Zosimeidae_ott2954853,(((Sewellina_subtilis_ott2953826,Sewellina_reducta_ott2954951)Sewellina_ott2953827,(Parasewellina_prima_ott2953832)Parasewellina_ott2953833,(Notopontia_stephanieae_ott2953906,Notopontia_galapagoensis_ott2954861,Notopontia_biarticulata_ott2954864)Notopontia_ott2953907,(Prosewellina_chilensis_ott2955142)Prosewellina_ott2955137)Psammopsyllinae_ott5756348,(Syrticola_intermedius_ott2953835,Syrticola_trispinosus_ott2953837,Syrticola_flandricus_ott2953838,Syrticola_mediterraneus_ott2954571,Syrticola_galapagoensis_ott2955161)Syrticola_ott2953836,(Bereraia_eione_ott2953939,Bereraia_pasquinii_ott2953947,Bereraia_improvisa_ott2954396,Bereraia_longifurca_ott2954662,Bereraia_tertia_ott2954664,Bereraia_ionica_ott2954665,Ichnusella_sibaritica_ott5521032,'Bereraia sp. MCB-2018 ott7115056')Bereraia_ott2954260,(Psammopsyllus_pori_ott2953961,Psammopsyllus_longipes_ott2954220,Psammopsyllus_brevipes_ott2954418,Psammopsyllus_arganoi_ott2954419,Psammopsyllus_falciseta_ott2954556,Psammopsyllus_stri_ott2954585,Psammopsyllus_operculatus_ott2954819,Psammopsyllus_imamurai_ott2954820,Psammopsyllus_delamarei_ott2954821,Psammopsyllus_arenarius_ott2954824,Psammopsyllus_tridentatus_ott2954825,Psammopsyllus_limnicola_ott2954867,Psammopsyllus_cornifer_ott2954949,Psammopsyllus_maricae_ott2955066)Psammopsyllus_ott2953962,(Leptopontia_curvicauda_ott2954207,Leptopontia_flandrica_ott2954261,Leptopontia_dovpori_ott2954420,Leptopontia_mediterranea_ott2954565,Leptopontia_breviarticulata_ott2954566,Leptopontia_americana_ott2954576,Leptopontia_punctata_ott2955065,Leptopontia_ferrolensis_ott5781640,Leptopontia_sp._DZMB015_ott7115057)Leptopontia_ott2954208)Leptopontiidae_ott2953834,((Pontostratiotes_lubricus_ott2953829,Pontostratiotes_vivierae_ott2953841,Pontostratiotes_pori_ott2953842,Pontostratiotes_alatus_ott2953854,Pontostratiotes_glaber_ott2954234,Pontostratiotes_cecilae_ott2954235,Pontostratiotes_horrida_ott2954236,Pontostratiotes_unisetosus_ott2954237,Pontostratiotes_vitielloi_ott2954238,Pontostratiotes_scotti_ott2954239,Pontostratiotes_gladius_ott2954240,Pontostratiotes_microserrulatus_ott2954253,Pontostratiotes_acanthoferens_ott2954254,Pontostratiotes_barnetti_ott2954256,Pontostratiotes_inermis_ott2954529,Pontostratiotes_pubescens_ott2954532,Pontostratiotes_uxoris_ott2954533,Pontostratiotes_peruanus_ott2954534,Pontostratiotes_fontani_ott2954536,Pontostratiotes_abyssicola_ott2954779,Pontostratiotes_robustus_ott2954930,Pontostratiotes_minor_ott2954931,Pontostratiotes_denticulatus_ott2954972,Pontostratiotes_sixtorum_ott2954998,Pontostratiotes_pacificus_ott2954999,Pontostratiotes_vasconiensis_ott2955156,Pontostratiotes_bispinosa_ott7694143,Pontostratiotes_intermedia_ott7694144,Pontostratiotes_ivelinae_ott7694145,Pontostratiotes_minutus_ott7694146,Pontostratiotes_parapubescens_ott7694147,Pontostratiotes_polaris_ott7694148)Pontostratiotes_ott2953830,(Cerviniella_mirabilipes_ott2953839,Cerviniella_hamata_ott2953868,Cerviniella_talpa_ott2954070,Cerviniella_gorbunovi_ott2954523,Cerviniella_inermis_ott2954667,Cerviniella_peruana_ott2954776,Cerviniella_lagarderei_ott2954777,Cerviniella_brodskayae_ott2954778,Cerviniella_bodini_ott2955245,Cerviniella_langi_ott2955249,Cerviniella_danae_ott5092756,Cerviniella_hitoshii_ott5092757,Cerviniella_arctica_ott5092758,Cerviniella_sp._DZMB428_ott7114802,Cerviniella_abyssalis_ott7694132,Cerviniella_longifurcata_ott7694133)Cerviniella_ott2953840,(Expansicervinia_glacieria_ott2953897,Expansicervinia_tenuiseta_ott2954845)Expansicervinia_ott2953898,((Nudivorax_todai_ott2953930)Nudivorax_ott2953928,(Jamstecia_terazakii_ott2954086)Jamstecia_ott2954087,(Aegisthus_mucronatus_ott2954722,Aegisthus_aculeatus_ott2955158,Aegisthus_spinulosus_ott2955159)Aegisthus_ott2953973,(Andromastax_cephaloceratus_ott2954847,Andromastax_muricatus_ott2954848)Andromastax_ott2954842,(Scabrantenna_yooi_ott4678400,Scabrantenna_islandica_ott7694131)Scabrantenna_ott4678399)Aegisthinae_ott5756359,(Hemicervinia_stylifera_ott2954241)Hemicervinia_ott2954242,(Eucanuella_langi_ott2954248,Eucanuella_spinifera_ott2954672,Eucanuella_reticulata_ott2954673,Eucanuella_longirostrata_ott2955136)Eucanuella_ott2954249,(Cerviniopsis_muranoi_ott2954250,Cerviniopsis_minutiseta_ott2954252,Cerviniopsis_smirnovi_ott2954296,Cerviniopsis_langi_ott2954297,Cerviniopsis_obtusirostris_ott2954298,Cerviniopsis_intermedia_ott2954805,Cerviniopsis_gorbunovi_ott2954806,Cerviniopsis_longicaudata_ott2954807,Cerviniopsis_curviseta_ott2954808,Cerviniopsis_stylicaudata_ott2954810,Cerviniopsis_acutirostris_ott2954811,Cerviniopsis_clavicornis_ott2955129,Cerviniopsis_inermis_ott2955130,Cerviniopsis_longocaudata_ott6189697,Cerviniopsis_reducta_ott6189698,Cerviniopsis_atlantica_ott7694135,Cerviniopsis_spinosa_ott7694136)Cerviniopsis_ott2954251,(Cervinia_itoi_ott2954340,Cervinia_tenuiseta_ott2954675,Cervinia_mediocauda_ott2954676,Cervinia_unisetosa_ott2954677,Cervinia_tenuicauda_ott2954678,Cervinia_magna_ott2954680,Cervinia_pilosa_ott2954681,Cervinia_bradya_ott2954682,Cervinia_langi_ott2954683,Cervinia_synarthra_ott2954684,Cervinia_brevipes_ott2954818,Cervinia_bradyi_ott2955138,Cervinia_plumosa_ott2955140,Cervinia_philippinensis_ott2955141,Neocervinia_sp._DZMB501_ott7114805,Cervinia_islandica_ott7694141)Neocervinia_ott2954341,(Ameliotes_malagassicus_ott2954669)Ameliotes_ott2954670,(Stratiopontotes_mediterraneus_ott2954780)Stratiopontotes_ott2954775,(Herdmaniopsis_abyssicola_ott2955131)Herdmaniopsis_ott2955132,(Paracerviniella_denticulata_ott2955213)Paracerviniella_ott2955212,(Arcticocarella_reducta_ott4678398)Arcticocarella_ott4678397,(Tonpostratiotes_tenuipedalis_ott4678402)Tonpostratiotes_ott4678401,(Hase_lagomorphicus_ott7694139,Hase_talpamorphicus_ott7694140)Hase_ott7694138)Aegisthidae_ott2953831,((Orthopsyllus_rugosus_ott2953843,Orthopsyllus_pectinicauda_ott2953846,Orthopsyllus_improportionatus_ott2954330,Orthopsyllus_illgi_ott2954357,Orthopsyllus_similis_ott2954358,Orthopsyllus_major_ott2954359,Orthopsyllus_agnatus_ott2954360,Orthopsyllus_littoralis_ott2954449,Orthopsyllus_sarsi_ott2954450,Orthopsyllus_spinicaudatus_ott2954451,Orthopsyllus_wallini_ott2954456,Orthopsyllus_koprii_ott2954590,Orthopsyllus_dubius_ott2955014,Orthopsyllus_coralliophilus_ott2955067)Orthopsyllus_ott2953844)Orthopsyllidae_ott2953845,(((Ancorabolus_chironi_ott2953858,Ancorabolus_ilvae_ott2953956,Ancorabolus_mirabilis_ott2954209,Ancorabolus_inermis_ott2954210,Ancorabolus_confusus_ott2954243,Ancorabolus_hendrickxi_ott2954557)Ancorabolus_ott2953859,(Algensiella_laurenceae_ott2953873,Algensiella_boitanii_ott2954479)Algensiella_ott2953874,(Tapholaophontodes_remotus_ott2954009,Tapholaophontodes_rollandi_ott2954276)Tapholaophontodes_ott2954010,(Patagoniaella_vervoorti_ott2954856)Patagoniaella_ott2954857)Ancorabolinae_ott5756343,(Arthropsyllus_serratus_ott2953890)Arthropsyllus_ott2953889,(Calypsophontodes_macropodia_ott2953896,Calypsophontodes_latissima_ott2954188)Calypsophontodes_ott2953893,(Echinopsyllus_brasiliensis_ott2954019,Echinopsyllus_grohmannae_ott2954361,Echinopsyllus_nogueirae_ott2954933,Echinopsyllus_normani_ott2955009)Echinopsyllus_ott2954020,(Dorsiceratus_triarticulatus_ott2954185,Dorsiceratus_octocornis_ott2954409,Dorsiceratus_ursulae_ott2954483,Dorsiceratus_wilhelminae_ott2954484,Dorsiceratus_dinah_ott2954903)Dorsiceratus_ott2954184,(Laophontodes_whitsoni_ott2954186,Laophontodes_hamatus_ott2954189,Laophontodes_spongiosus_ott2954204,Laophontodes_willeyi_ott2954205,Laophontodes_ornatus_ott2954206,Laophontodes_propinquus_ott2954321,Laophontodes_gracilipes_ott2954323,Laophontodes_bicornis_ott2954327,Laophontodes_antarcticus_ott2954343,Laophontodes_psammophilus_ott2954423,Laophontodes_mourois_ott2954702,Laophontodes_macclintocki_ott2954878,Laophontodes_multispinatus_ott2954879,Laophontodes_typicus_ott2955093,Laophontodes_sp._DZMB547_ott7114850,Laophontodes_gertraudae_ott7694170,Laophontodes_monsmaris_ott7694171,Laophontodes_norvegicus_ott7694172,Laophontodes_sarsi_ott7694173,Laophontodes_scottorum_ott7694174)Laophontodes_ott2954187,(Lobopleura_expansa_ott2954190,Lobopleura_ambiducti_ott4678423)Lobopleura_ott4678422,(Ceratonotus_pectinatus_ott2954274,Ceratonotus_tauroides_ott2955021,Ceratonotus_coineaui_ott2955023,Ceratonotus_vareschii_ott2955024,Ceratonotus_steiningeri_ott2955052,Ceratonotus_concavus_ott2955053,Ceratonotus_thistlei_ott2955251,Ceratonotus_elongatus_ott7114848)Ceratonotus_ott2954275,(Paralaophontodes_armatus_ott2954320,Paralaophontodes_echinatus_ott2954831,Paralaophontodes_exopoditus_ott2954851,Paralaophontodes_hedgpethi_ott2955094,Paralaophontodes_elegans_ott2955201,Paralaophontodes_anjae_ott7114851)Paralaophontodes_ott2954832,(Breviconia_echinata_ott2954322,Breviconia_australis_ott2954487)Breviconia_ott2954488,(Arthuricornua_anendopodia_ott2954325)Arthuricornua_ott2954118,(Polyascophorus_gorbunovi_ott2954421,Polyascophorus_martinezi_ott2955118,Polyascophorus_monoceratus_ott5781615)Polyascophorus_ott2954422,(Probosciphontodes_stellata_ott2954424,Probosciphontodes_ptenopostica_ott2954426)Probosciphontodes_ott2954425,(Juxtaramia_polaris_ott2954686)Juxtaramia_ott2954363,(Uptionyx_verenae_ott2954993)Uptionyx_ott2954994,(Touphapleura_schminkei_ott2955196)Touphapleura_ott2955194,(Pseudechinopsyllus_sindemarkae_ott4678421)Pseudechinopsyllus_ott4678420,(Dendropsyllus_antarcticus_ott4678426,Dendropsyllus_thomasi_ott4678427,Dendropsyllus_magellanicus_ott4678428,Dendropsyllus_californiensis_ott7114849)Dendropsyllus_ott4678425,(Ancorabolina_divasecunda_ott4678430,Ancorabolina_anaximenesi_ott4678431,Ancorabolina_galeata_ott4678432,Ancorabolina_belgicae_ott4678433,Ancorabolina_cavernicola_ott4678434,Ancorabolina_chimaera_ott4678435,Ancorabolina_chimerae_ott7694169)Ancorabolina_ott4678429,Ancorabolidae_sp._NVS19_ott5756342)Ancorabolidae_ott2953860,((Novocrinia_trifida_ott2953865)Novocrinia_ott2953866,(Atergopedia_vetusta_ott2953867,Atergopedia_longicaudata_ott2953885,Atergopedia_confluenta_ott2953908,Atergopedia_dowgialli_ott7115091)Atergopedia_ott2953863)Novocriniidae_ott2953864,((Chappuisius_inopinus_ott2953869,Chappuisius_singeri_ott2955155)Chappuisius_ott2953870)Chappuisiidae_ott2953871,((Phyllognathopus_viguieri_ott2953943,Phyllognathopus_coecus_ott2953948,Phyllognathopus_volcanicus_ott2953949,Phyllognathopus_camptoides_ott2954015,Phyllognathopus_insularis_ott2954016,Phyllognathopus_paracamptoides_ott2954017,Phyllognathopus_chappuisi_ott2954362,Phyllognathopus_inexspectatus_ott2954583,Phyllognathopus_paludosus_ott2954897,Phyllognathopus_sp._BOLD_ACM2526_ott5931577)Phyllognathopus_ott2953941,(Neophyllognathopus_bassoti_ott2954781)Neophyllognathopus_ott2954757,(Parbatocamptus_jochenmartensi_ott4678314)Parbatocamptus_ott4678313,(Allophyllognathop
[truncated: 187,682 more chars]
